# Supplementary material for: Mixing between chemically variable primitive basalts creates and modifies crystal cargoes
Source: Nat Commun. 2021 Sep 17;12:5495. doi: 10.1038/s41467-021-25820-z (PMC8448736; doi:10.1038/s41467-021-25820-z)
Supplement: Supplementary file 4 — Supplementary Data 1-7 [file 41467_2021_25820_MOESM4_ESM.zip › supplementary_data_7.xlsx]

## Sheet: Glass analyses
Experiment	Duration (hr)	X position (mm)	Y position (mm)	Analysis batch	Date	Phase	SiO2	TiO2	Al2O3	Cr2O3	FeO	MnO	MgO	CaO	Na2O	K2O	P2O5	Total
Y300 Haleyjabunga synthesis	72	NA	NA	1	2018-09-12	Glass	49.6092	0.847624	15.984	0.071	10.0389	0.17781	8.24558	12.3071	1.82169	0.104285	0.144867	99.3522
Y300 Haleyjabunga synthesis	72	NA	NA	1	2018-09-12	Glass	49.4614	0.923184	15.765	0	10.1767	0.215076	8.34286	11.9786	1.72955	0.0905113	0.183622	98.8664
Y300 Haleyjabunga synthesis	72	NA	NA	1	2018-09-12	Glass	49.2391	0.886373	15.6145	0.116	9.84332	0.0819843	8.24057	12.4807	1.69308	0.0826408	0.141176	98.4194
Y300 Haleyjabunga synthesis	72	NA	NA	1	2018-09-12	Glass	48.9893	0.810813	15.5314	0.06	9.97306	0.19591	8.21148	12.462	1.71227	0.0964142	0.117186	98.1599
Y300 Haleyjabunga synthesis	72	NA	NA	2	2019-03-23	Glass	49.8927	0.836232	17.4881	0.007	9.71801	0.17371	7.82368	12.7212	1.76713	0.110329	0.125663	100.664
Y300 Haleyjabunga synthesis	72	NA	NA	2	2019-03-23	Glass	50.3474	0.916158	15.7616	0.098	9.80731	0.172723	8.85563	12.8459	1.66665	0.0868962	0.244116	100.802
Y300 Haleyjabunga synthesis	72	NA	NA	2	2019-03-23	Glass	49.8606	0.909165	16.7138	0	10.1615	0.16384	8.06934	12.5608	1.71367	0.0859198	0.154504	100.393
Y300 Haleyjabunga synthesis	72	NA	NA	2	2019-03-23	Glass	50.0149	0.928147	16.5029	0	10.0336	0.216151	8.29486	12.6436	1.7321	0.0947071	0.218365	100.679
Y300 Haleyjabunga synthesis	72	NA	NA	2	2019-03-23	Glass	50.2148	0.937139	16.2792	0	10.0377	0.17371	8.19619	12.3257	1.92661	0.1074	0.200855	100.399
Y300 Haleyjabunga synthesis	72	NA	NA	2	2019-03-23	Glass	50.2024	0.90317	16.1174	0.079	10.3817	0.14114	8.45695	12.2337	1.85378	0.0888489	0.0988824	100.557
Y300 Haleyjabunga synthesis	72	NA	NA	2	2019-03-23	Glass	49.9476	0.896176	16.3517	0.043	10.1798	0.218125	8.44386	12.5955	1.82889	0.0878726	0.211155	100.804
Y300 Haleyjabunga synthesis	72	NA	NA	2	2019-03-23	Glass	49.7487	0.855214	16.3208	0.122	10.0976	0.170749	8.40661	12.5209	1.85839	0.0937307	0.139053	100.334
Y300 Haleyjabunga synthesis	72	NA	NA	2	2019-03-23	Glass	50.2583	0.908165	16.3889	0.061	10.1341	0.219112	8.35224	12.7478	1.79018	0.0888489	0.130813	101.08
Y300 Haleyjabunga synthesis	72	NA	NA	2	2019-03-23	Glass	50.1796	0.926149	16.111	0	10.2417	0.188515	8.42876	12.5219	1.79018	0.0898253	0.161714	100.639
Y300 Haleyjabunga synthesis	72	NA	NA	2	2019-03-23	Glass	49.5674	0.90317	16.2047	0	10.3259	0.161866	8.23948	12.6763	1.81046	0.0898253	0.212185	100.191
Y300 Haleyjabunga synthesis	72	NA	NA	2	2019-03-23	Glass	49.5716	0.927148	16.0375	0.011	9.92706	0.202333	8.26264	12.525	1.85378	0.132785	0.208065	99.6589
Y300 Haleyjabunga synthesis	72	NA	NA	2	2019-03-23	Glass	50.2511	0.911163	16.0258	0.033	9.8337	0.252669	8.37338	12.6936	1.86208	0.108376	0.213215	100.558
Y300 Haleyjabunga synthesis	72	NA	NA	2	2019-03-23	Glass	50.2221	0.946131	16.3368	0.011	9.95345	0.239838	8.17404	12.5465	1.65836	0.11814	0.230726	100.437
Y300 Haleyjabunga synthesis	72	NA	NA	2	2019-03-23	Glass	49.9061	0.858211	16.0801	0.011	9.96055	0.200359	8.37338	12.5383	1.75515	0.104471	0.190555	99.9782
Y300 Stapafell synthesis	72	NA	NA	1	2018-09-12	Glass	48.6253	1.54122	14.7414	0.119	10.496	0.163969	8.08612	12.1959	2.14226	0.245955	0.179008	98.5361
Y300 Stapafell synthesis	72	NA	NA	1	2018-09-12	Glass	48.1838	1.56544	14.5327	0.074	10.7605	0.232111	8.08312	11.8642	1.9647	0.217424	0.250058	97.7281
Y300 Stapafell synthesis	72	NA	NA	1	2018-09-12	Glass	48.9832	1.56932	14.6355	0.007	10.6597	0.220399	8.08713	11.6272	2.03285	0.194796	0.210381	98.2274
Y300 Stapafell synthesis	72	NA	NA	1	2018-09-12	Glass	49.0556	1.59935	14.8961	0.019	10.6587	0.206558	8.2165	12.0597	2.10867	0.246939	0.210381	99.2774
Y300 Stapafell synthesis	72	NA	NA	1	2018-09-12	Glass	48.9383	1.56738	14.5628	0.078	10.7036	0.188457	8.13025	12.1231	2.08275	0.226278	0.192849	98.7938
Y300 Stapafell synthesis	72	NA	NA	1	2018-09-12	Glass	48.4703	1.50441	14.5068	0.011	10.6128	0.166098	8.08412	11.8497	2.15666	0.226278	0.154095	97.7422
Y300 Stapafell synthesis	72	NA	NA	1	2018-09-12	Glass	48.5274	1.64875	14.5649	0.015	10.5739	0.223593	8.12624	11.8788	1.98198	0.224311	0.232526	97.9974
Y300 Stapafell synthesis	72	NA	NA	1	2018-09-12	Glass	48.7639	1.58675	14.4559	0.045	10.6826	0.176745	8.20647	11.3569	2.08275	0.220375	0.262053	97.8396
Y300 Stapafell synthesis	72	NA	NA	1	2018-09-12	Glass	48.9872	1.61484	14.8982	0.045	10.4491	0.0936963	7.95174	12.0888	2.0482	0.217424	0.179931	98.5742
Y300 Stapafell synthesis	72	NA	NA	1	2018-09-12	Glass	49.1412	1.5606	14.8774	0.056	10.7755	0.167163	8.2185	12.1865	1.94838	0.214472	0.171626	99.3173
Y300 Stapafell synthesis	72	NA	NA	1	2018-09-12	Glass	49.2187	1.64197	14.786	0	10.2605	0.167163	7.93569	12.0722	2.1365	0.243003	0.117186	98.5789
Y300 Stapafell synthesis	72	NA	NA	1	2018-09-12	Glass	48.9964	1.61	14.5359	0	10.6477	0.200169	8.0089	12.1824	2.02133	0.241036	0.185467	98.6293
Y300 Stapafell synthesis	72	NA	NA	2	2019-04-03	Glass	49.1889	1.65381	15.4773	0.079	10.8116	0.253506	8.24755	11.869	2.16882	0.251303	0.317248	100.318
Y300 Stapafell synthesis	72	NA	NA	2	2019-04-03	Glass	48.9422	1.58067	14.7859	0.054	10.6877	0.142474	7.78985	11.6504	2.0586	0.1999	0.263686	98.1553
Y300 Stapafell synthesis	72	NA	NA	2	2019-04-03	Glass	49.4531	1.65576	14.8646	0.05	10.5264	0.202412	7.99897	12.1486	2.03104	0.217986	0.192615	99.3414
Y300 Stapafell synthesis	72	NA	NA	2	2019-04-03	Glass	49.5594	1.65771	14.9055	0.004	10.9649	0.184725	8.10846	11.913	2.06126	0.218938	0.231756	99.8096
Y300 Stapafell synthesis	72	NA	NA	2	2019-04-03	Glass	49.6358	1.66453	14.6505	0.007	10.9649	0.172934	7.68529	12.0398	1.97238	0.225601	0.236906	99.2556
Y300 Stapafell synthesis	72	NA	NA	2	2019-04-03	Glass	49.0351	1.64405	14.619	0.021	10.8711	0.157213	7.89244	12.0168	2.06749	0.228457	0.231756	98.7844
Y300 Stapafell synthesis	72	NA	NA	2	2019-04-03	Glass	49.0753	1.64698	14.8593	0.032	10.9517	0.142474	8.04237	12.2165	2.00971	0.230361	0.312098	99.5189
Y300 Stapafell synthesis	72	NA	NA	2	2019-04-03	Glass	49.1146	1.60602	14.9023	0.079	10.733	0.258419	8.03054	12.2903	2.11637	0.251303	0.271927	99.6538
Y300 Stapafell synthesis	72	NA	NA	2	2019-04-03	Glass	49.1239	1.6031	14.8047	0	10.5193	0.0933452	7.94768	11.9349	2.03638	0.216082	0.436731	98.7162
Y300 Stapafell synthesis	72	NA	NA	2	2019-04-03	Glass	49.0444	1.59237	14.7575	0	10.6211	0.184725	7.9457	12.48	2.08615	0.202756	0.267806	99.1826
Y300 Stapafell synthesis	72	NA	NA	2	2019-04-03	Glass	49.2622	1.67526	15.2549	0.007	10.8802	0.140509	8.02856	12.0527	2.0506	0.207515	0.192615	99.752
Y300 Stapafell synthesis	72	NA	NA	2	2019-04-03	Glass	48.9112	1.66941	14.9957	0.093	10.7451	0.176865	7.90822	12.0308	1.97149	0.214178	0.267806	98.9838
Y300 Stapafell synthesis	72	NA	NA	2	2019-04-03	Glass	48.8318	1.6304	14.853	0.039	10.8086	0.233854	8.07887	12.2384	2.1066	0.221794	0.294587	99.3369
Y300 Stapafell synthesis	72	NA	NA	2	2019-04-03	Glass	49.4541	1.5719	14.8037	0	10.7401	0.219116	8.05618	11.9299	2.04171	0.214178	0.326518	99.3575
Y300 Stapafell synthesis	72	NA	NA	2	2019-04-03	Glass	48.9969	1.6187	15.0985	0	10.5445	0.177847	8.0335	11.9988	1.9786	0.237976	0.299737	98.9851
Y300 Stapafell synthesis	72	NA	NA	2	2019-04-03	Glass	49.674	1.65868	14.9212	0.036	10.6947	0.189638	7.77505	12.0437	1.92349	0.264629	0.246176	99.4273
Y300 Stapafell synthesis	72	NA	NA	2	2019-04-03	Glass	49.0268	1.58945	15.0566	0.018	10.7239	0.194551	7.75039	12.0717	2.02215	0.218938	0.303857	98.9764
Y300 Stapafell synthesis	72	NA	NA	2	2019-04-03	Glass	49.2013	1.61675	14.6526	0	10.7512	0.18669	7.81254	11.916	1.95993	0.222745	0.258536	98.5782
Y300 Stapafell synthesis	72	NA	NA	2	2019-04-03	Glass	49.2209	1.60895	14.8803	0.054	10.7058	0.130683	7.91118	12.1076	2.00171	0.234168	0.250296	99.1056
Y300 Stapafell synthesis	72	NA	NA	2	2019-04-03	Glass	49.5285	1.64405	14.9128	0	10.7723	0.167039	8.03744	12.2404	2.09326	0.217986	0.241026	99.8548
Y300 Stapafell synthesis	72	NA	NA	2	2019-04-03	Glass	49.3478	1.63723	14.9401	0.043	10.6685	0.20536	7.84114	12.0408	2.00349	0.216082	0.339908	99.2834
Y300 Stapafell synthesis	72	NA	NA	2	2019-04-03	Glass	48.5376	1.6187	15.0513	0.071	10.7512	0.227959	7.76321	12.1705	2.05415	0.218938	0.266776	98.7313
Y300 Stapafell synthesis	72	NA	NA	2	2019-04-03	Glass	49.3705	1.58262	15.0419	0.022	10.7774	0.169987	7.94274	12.2963	2.00704	0.250351	0.299737	99.7606
Y300 Stapafell synthesis	72	NA	NA	2	2019-04-03	Glass	49.2395	1.60017	14.9558	0	10.7401	0.169987	7.86482	12.1755	1.95016	0.222745	0.281197	99.2
Y300 Stapafell synthesis	72	NA	NA	2	2019-04-03	Glass	48.9721	1.64308	14.7596	0.014	10.6665	0.144439	7.89244	12.0028	2.06482	0.237976	0.311068	98.7089
Y300 Stapafell synthesis	72	NA	NA	2	2019-04-03	Glass	49.3891	1.6148	14.8341	0.004	10.9548	0.155248	8.01574	12.2155	2.01771	0.23512	0.353299	99.7894
Y300 Stapafell synthesis	72	NA	NA	2	2019-04-03	Glass	49.1982	1.59822	15.1048	0.014	10.8318	0.1749	7.81944	12.0268	1.99015	0.213226	0.338878	99.3104
Y300 Stapafell synthesis	72	NA	NA	2	2019-04-03	Glass	49.2002	1.66161	14.9359	0.079	10.6231	0.176865	7.85495	11.8091	2.07726	0.21989	0.259566	98.8976
Y300 Stapafell synthesis	72	NA	NA	2	2019-04-03	Glass	49.1352	1.58847	14.8037	0	10.8802	0.137561	7.924	12.0457	2.03815	0.218938	0.223515	98.9955
Y300 Stapafell synthesis	72	NA	NA	2	2019-04-03	Glass	49.1404	1.65381	15.1426	0.05	10.611	0.118892	7.90131	12.0947	2.0106	0.212275	0.246176	99.1817
Y300 Stapafell synthesis	72	NA	NA	2	2019-04-03	Glass	49.6585	1.61578	14.9443	0	11.0122	0.120858	7.97431	11.9848	1.90482	0.238928	0.272957	99.7275
Y300 Stapafell synthesis	72	NA	NA	2	2019-04-03	Glass	48.9474	1.646	15.0188	0.079	10.5506	0.140509	7.88257	12.1156	2.06126	0.208467	0.317248	98.9674
Y300 Stapafell synthesis	72	NA	NA	2	2019-04-03	Glass	49.7679	1.65186	14.8089	0	10.9558	0.288879	7.82437	11.9928	1.99727	0.206563	0.286347	99.7808
Y300 Stapafell synthesis	72	NA	NA	2	2019-04-03	Glass	49.738	1.60993	14.9957	0.039	10.9145	0.189638	7.70995	12.1256	2.01682	0.224649	0.334758	99.8985
Y300 Stapafell synthesis	72	NA	NA	2	2019-04-03	Glass	49.7721	1.59237	14.6788	0.108	10.9669	0.160161	7.84509	12.0597	1.92971	0.218938	0.236906	99.5687
Y300 Stapafell synthesis	72	NA	NA	2	2019-04-03	Glass	49.3282	1.61383	14.832	0.082	10.6	0.211255	7.89638	11.7023	1.97771	0.230361	0.241026	98.7151
Y300 Stapafell synthesis	72	NA	NA	2	2019-04-03	Glass	49.1899	1.61188	15.301	0.025	11.0354	0.233854	8.0769	12.0378	2.0426	0.234168	0.325488	100.114
Y300 Stapafell synthesis	72	NA	NA	2	2019-04-03	Glass	48.9515	1.56604	14.9579	0	11.0767	0.222063	7.94077	12.0977	2.04349	0.231313	0.295617	99.3831
Y300 Stapafell synthesis	72	NA	NA	2	2019-04-03	Glass	49.2993	1.62845	14.8089	0.022	11.2582	0.20929	7.96445	12.0358	1.98749	0.210371	0.192615	99.6169
Y300 Stapafell synthesis	72	NA	NA	2	2019-04-03	Glass	49.0134	1.60895	14.9149	0.014	11.0576	0.132649	7.96149	12.0058	1.9306	0.217034	0.294587	99.151
Y300 Stapafell synthesis	72	NA	NA	2	2019-04-03	Glass	49.4779	1.6148	14.9128	0.018	10.736	0.145422	7.94373	11.7512	2.01593	0.206563	0.231756	99.0542
Y300 Stapafell synthesis	72	NA	NA	2	2019-04-03	Glass	49.3024	1.61675	15.1416	0.025	11.1201	0.222063	7.80859	11.883	2.04082	0.211323	0.259566	99.6312
Y300 Stapafell synthesis	72	NA	NA	2	2019-04-03	Glass	49.3096	1.62845	15.1405	0.083	10.8449	0.204377	7.85692	12.0517	1.96616	0.23512	0.313128	99.6339
Y300 Stapafell synthesis	72	NA	NA	2	2019-04-03	Glass	49.1641	1.56214	14.7869	0.075	10.727	0.263332	8.06506	12.3083	1.99993	0.217986	0.263686	99.4334
Y300 Stapafell synthesis	72	NA	NA	2	2019-04-03	Glass	49.5378	1.64991	14.9212	0.079	10.9346	0.142474	7.98023	11.878	1.92793	0.216082	0.204975	99.4722
Y300 Stapafell synthesis	72	NA	NA	2	2019-04-03	Glass	49.322	1.5914	15.1426	0.047	11.0888	0.168021	7.78886	12.1675	1.90927	0.214178	0.281197	99.7209
Y300 Stapafell synthesis	72	NA	NA	2	2019-04-03	Glass	49.1827	1.60895	15.0104	0	10.7008	0.214203	7.85692	12.1665	1.91194	0.223697	0.263686	99.1398
Y300 Stapafell synthesis	72	NA	NA	2	2019-04-03	Glass	48.8637	1.61383	14.9747	0.111	10.7229	0.189638	7.71981	12.2394	2.04971	0.226553	0.259566	98.9709
Y300 Stapafell synthesis	72	NA	NA	2	2019-04-03	Glass	48.8679	1.60993	15.0356	0.083	10.5274	0.0835194	7.86876	12.0477	1.99904	0.21513	0.215275	98.5532
Y300 Stapafell synthesis	72	NA	NA	2	2019-04-03	Glass	49.5326	1.62358	14.8467	0.093	10.605	0.153283	8.01969	11.88	2.01682	0.209419	0.250296	99.2304
Y300 Stapafell synthesis	72	NA	NA	2	2019-04-03	Glass	49.5347	1.56117	14.8142	0.122	11.0556	0.160161	8.04829	12.5269	1.94838	0.207515	0.218365	100.197
Y300 Stapafell synthesis	72	NA	NA	2	2019-04-03	Glass	49.8268	1.65868	14.8813	0.119	10.9064	0.133631	7.82733	12.2244	2.10748	0.230361	0.255446	100.171
Y300 Stapafell synthesis	72	NA	NA	2	2019-04-03	Glass	49.6833	1.58652	14.8226	0	11.2531	0.187673	8.03941	11.8191	1.93149	0.217986	0.290467	99.8317
Y300 Stapafell synthesis	72	NA	NA	2	2019-04-03	Glass	49.7225	1.60895	14.9705	0.072	11.0142	0.201429	8.20119	12.0827	2.02838	0.229409	0.307977	100.439
Y300 Stapafell synthesis	72	NA	NA	2	2019-04-03	Glass	49.1837	1.61383	15.1311	0.029	10.8207	0.261367	7.95853	12.0018	2.04882	0.218938	0.259566	99.5274
Y308	1	1.27505	0.184436	1	2018-10-11	Glass	49.1685	1.70043	14.6532	0	11.352	0.163975	8.26695	12.3267	2.0034	0.211901	0.152825	99.9998
Y308	1	0.696315	0.204778	4	2019-06-27	Glass	48.8387	1.66125	14.4496	0.095	11.0236	0.193717	8.4919	11.9243	2.0435	0.225199	0.291497	99.2381
Y308	1	1.27262	0.242431	1	2018-10-11	Glass	49.3979	1.66423	14.3387	0.082	10.8271	0.0838095	8.44455	12.0774	2.06103	0.223826	0.156552	99.3571
Y308	1	0.684588	0.277539	4	2019-06-27	Glass	49.1503	1.56513	14.7022	0.052	11.1634	0.118325	8.30408	11.9851	2.02188	0.246962	0.316218	99.6256
Y308	1	1.27019	0.300426	1	2018-10-11	Glass	49.0981	1.60553	14.5257	0.026	11.1192	0.215901	8.43753	11.8057	2.02782	0.206397	0.153757	99.2217
Y308	1	0.672862	0.3503	4	2019-06-27	Glass	49.0161	1.59329	14.7168	0.021	11.1246	0.15288	8.50797	12.2614	2.15648	0.243177	0.271927	100.066
Y308	1	1.26533	0.416416	1	2018-10-11	Glass	49.3306	1.63683	14.4199	0	11.1423	0.184017	8.25592	12.2858	2.10401	0.183464	0.222714	99.7655
Y308	1	0.661135	0.423061	4	2019-06-27	Glass	48.8294	1.50882	14.7345	0.066	11.1736	0.322513	8.23177	12.2181	1.91676	0.232769	0.40995	99.6441
Y308	1	1.2629	0.474411	1	2018-10-11	Glass	49.5579	1.63488	14.4343	0	11.2838	0.147578	8.24588	12.0856	2.04638	0.188051	0.219918	99.8443
Y308	1	0.649408	0.495822	4	2019-06-27	Glass	49.7198	1.66611	14.6284	0.025	11.1093	0.209424	8.28299	12.3562	2.06708	0.225199	0.301797	100.591
Y308	1	0.637681	0.568583	4	2019-06-27	Glass	49.0688	1.57775	14.7054	0.084	11.3011	0.206283	8.25788	12.0305	2.12602	0.227092	0.325488	99.9102
Y308	1	0.625955	0.641344	4	2019-06-27	Glass	48.9738	1.66417	14.7896	0.07	10.9716	0.134031	8.3774	12.0253	2.11816	0.227092	0.339908	99.6911
Y308	1	1.2556	0.648397	1	2018-10-11	Glass	49.458	1.55074	14.4374	0.105	11.0921	0.147578	8.32214	11.9824	1.96726	0.210066	0.150029	99.4227
Y308	1	1.25317	0.706392	1	2018-10-11	Glass	48.9136	1.58596	14.3223	0.157	11.34	0.167619	8.38836	11.7802	2.0288	0.196307	0.128596	99.0087
Y308	1	0.614228	0.714105	4	2019-06-27	Glass	48.4301	1.56028	14.7334	0	11.4674	0.216754	8.18557	11.9902	2.04448	0.214791	0.345058	99.1881
Y308	1	1.25074	0.764387	1	2018-10-11	Glass	48.7271	1.5703	14.3726	0.075	11.2968	0.161242	8.52784	11.963	2.06103	0.224744	0.132324	99.112
Y308	1	0.602501	0.786867	4	2019-06-27	Glass	48.9006	1.61562	14.7542	0.045	11.042	0.201047	8.29906	11.8727	2.0995	0.236554	0.295617	99.3619
Y308	1	0.590774	0.859628	4	2019-06-27	Glass	49.3226	1.62921	14.3643	0.014	10.9491	0.265969	8.25487	12.0016	2.10736	0.240339	0.39553	99.5448
Y308	1	1.24588	0.880377	1	2018-10-11	Glass	48.8943	1.59281	14.3387	0.09	11.3982	0.124803	8.71146	11.5636	2.08447	0.203645	0.166803	99.1688
Y308	1	0.579048	0.932389	4	2019-06-27	Glass	48.7943	1.62242	14.7178	0.063	10.6655	0.229319	8.4005	11.9335	2.18104	0.206275	0.325488	99.1393
Y308	1	1.24345	0.938372	1	2018-10-11	Glass	48.8576	1.58792	14.3891	0.071	10.9475	0.231387	8.40843	12.2153	2.08252	0.203645	0.177053	99.1715
Y308	1	1.24102	0.996367	1	2018-10-11	Glass	49.2684	1.65934	14.1682	0.078	11.08	0.184017	8.44455	12.0917	1.97117	0.21557	0.246942	99.4079
Y308	1	1.23859	1.05436	1	2018-10-11	Glass	49.7016	1.59574	14.3356	0.03	11.0048	0.172174	8.50074	11.822	2.03661	0.199059	0.164007	99.5624
Y308	1	0.555594	1.07791	4	2019-06-27	Glass	49.0718	1.62242	14.6035	0.091	10.9134	0.170681	8.3995	11.9872	2.03269	0.223307	0.446001	99.5615
Y308	1	1.23616	1.11236	1	2018-10-11	Glass	49.4631	1.61629	14.2473	0.09	11.4394	0.202236	8.31512	12.056	1.99461	0.210066	0.202213	99.8362
Y308	1	0.543868	1.15067	4	2019-06-27	Glass	48.7448	1.70009	14.4839	0.126	11.1889	0.206283	8.3543	11.9975	2.05823	0.246962	0.345058	99.4519
Y308	1	1.23373	1.17035	1	2018-10-11	Glass	49.1043	1.57715	14.387	0.105	11.075	0.163064	8.61413	12.1326	2.02684	0.209149	0.118346	99.5126
Y308	1	1.2313	1.22835	1	2018-10-11	Glass	49.5905	1.58205	14.4158	0.116	11.1483	0.188571	8.5168	11.8037	2.10206	0.185299	0.114619	99.7636
Y308	1	0.520414	1.29619	4	2019-06-27	Glass	48.8314	1.62242	14.4558	0.112	11.1317	0.187435	8.3302	12.0428	2.09852	0.206275	0.315188	99.3338
Y308	1	0.508687	1.36896	4	2019-06-27	Glass	48.7984	1.59232	14.7314	0.018	10.9053	0.17801	8.26391	12.2562	2.15844	0.234661	0.340938	99.4776
Y308	1	1.22401	1.40233	1	2018-10-11	Glass	49.4896	1.61335	14.2945	0.112	11.1232	0.200414	8.55693	12.0355	2.13136	0.208232	0.219918	99.9851
Y308	1	0.496961	1.44172	4	2019-06-27	Glass	48.8737	1.54765	14.669	0	11.1379	0.154974	8.36033	12.0779	2.0828	0.225199	0.334758	99.4642
Y308	1	0.485234	1.51448	4	2019-06-27	Glass	49.3865	1.6195	14.6232	0.136	10.9756	0.237696	8.21771	11.9346	2.10736	0.235608	0.286347	99.7602
Y308	1	1.37596	1.5856	4	2019-06-27	Glass	49.1709	1.62339	14.6898	0.134	11.0409	0.206283	8.42059	12.1088	2.09262	0.244124	0.327548	100.059
Y308	1	0.473507	1.58724	4	2019-06-27	Glass	49.1626	1.64183	14.6347	0.011	10.6421	0.219895	8.30408	12.1428	1.97571	0.227092	0.346088	99.3079
Y308	1	1.37758	1.61947	4	2019-06-27	Glass	49.0502	1.54571	14.5754	0.025	10.8828	0.211518	8.34024	12.0676	1.92462	0.233715	0.292527	99.1493
Y308	1	1.21428	1.63431	1	2018-10-11	Glass	49.1145	1.5752	14.4888	0	11.1182	0.195859	8.58503	12.1101	2.06298	0.218322	0.167734	99.6366
Y308	1	1.37921	1.65334	4	2019-06-27	Glass	49.3442	1.62339	14.5317	0.102	11.0838	0.257592	8.37037	12.2212	2.03662	0.246962	0.333728	100.152
Y308	1	0.461781	1.66	4	2019-06-27	Glass	49.013	1.56707	14.566	0.056	11.1848	0.153927	8.40251	12.0779	2.00715	0.220468	0.270897	99.5197
Y308	1	1.38084	1.68721	4	2019-06-27	Glass	48.9645	1.5894	14.3913	0.011	11.0777	0.219895	8.34225	12.149	1.94329	0.235608	0.287377	99.2114
Y308	1	1.21185	1.69231	1	2018-10-11	Glass	49.195	1.58498	14.2945	0.045	10.9245	0.17764	8.578	11.9242	2.11085	0.223826	0.143506	99.202
Y308	1	1.38246	1.72109	4	2019-06-27	Glass	48.9026	1.58843	14.5463	0.022	11.0879	0.176963	8.34928	11.7799	1.94918	0.251693	0.354329	99.0086
Y308	1	0.450054	1.73276	4	2019-06-27	Glass	49.2844	1.59426	14.6003	0	11.2909	0.183246	8.51199	12.2356	1.94525	0.255478	0.311068	100.213
Y308	1	1.20942	1.7503	1	2018-10-11	Glass	49.247	1.64466	14.4713	0.041	10.9245	0.213168	8.55091	11.9487	2.02196	0.217405	0.122073	99.4026
Y308	1	1.38409	1.75496	4	2019-06-27	Glass	49.1647	1.53115	14.4745	0.08	10.9603	0.193717	8.38845	12.215	1.9816	0.247908	0.277077	99.5145
Y308	1	1.38572	1.78883	4	2019-06-27	Glass	49.4763	1.58552	14.4641	0.047	11.0267	0.197906	8.30007	11.9274	2.12111	0.21006	0.318278	99.6744
Y308	1	0.438327	1.80552	4	2019-06-27	Glass	49.0378	1.6263	14.4568	0	10.8022	0.154974	8.37539	11.9232	2.21641	0.253586	0.222485	99.0692
Y308	1	1.20699	1.8083	1	2018-10-11	Glass	49.5141	1.60455	14.2689	0.037	10.8542	0.0974741	8.53687	11.9456	2.12452	0.192637	0.177985	99.3538
Y308	1	1.38734	1.8227	4	2019-06-27	Glass	48.6942	1.59717	14.8406	0.095	10.941	0.219895	8.24282	12.2841	2.00223	0.234661	0.338878	99.4905
Y308	1	0.4266	1.87828	4	2019-06-27	Glass	49.0636	1.61271	14.5348	0	11.1532	0.195812	8.51299	12.2212	2.05136	0.212898	0.295617	99.8541
Y308	1	1.3906	1.89044	4	2019-06-27	Glass	48.9057	1.61368	14.6274	0.109	11.0511	0.158115	8.4698	12.1861	1.83227	0.207221	0.333728	99.4942
Y308	1	1.39223	1.92431	4	2019-06-27	Glass	49.1028	1.51658	14.6045	0.022	11.2674	0.150785	8.50697	12.0634	2.04448	0.239392	0.328578	99.8469
Y308	1	0.414874	1.95104	4	2019-06-27	Glass	49.3401	1.62242	14.6097	0.091	11.1868	0.170681	8.33723	12.4573	1.99634	0.240339	0.42437	100.476
Y308	1	1.39385	1.95818	4	2019-06-27	Glass	49.0842	1.63698	14.7532	0.095	11.1848	0.161257	8.39146	12.0707	2.02483	0.240339	0.338878	99.9816
Y308	1	1.1997	1.98228	1	2018-10-11	Glass	49.1766	1.61825	14.3346	0	10.9184	0.191304	8.64724	12.1336	2.01805	0.193555	0.198486	99.0293
Y308	1	0.403147	2.0238	4	2019-06-27	Glass	49.3246	1.58164	14.7438	0.084	10.842	0.110995	8.41657	11.6366	2.13683	0.234661	0.316218	99.428
Y308	1	1.39711	2.02592	4	2019-06-27	Glass	49.2122	1.61853	14.6347	0.088	10.9542	0.245026	8.43967	12.1459	2.09262	0.224253	0.365659	100.021
Y308	1	1.39873	2.0598	4	2019-06-27	Glass	48.946	1.50882	14.7823	0.047	11.1491	0.195812	8.4688	11.8593	2.10441	0.214791	0.211155	99.4875
Y308	1	1.40036	2.09367	4	2019-06-27	Glass	49.1358	1.61465	14.3716	0.029	11.1725	0.126702	8.39448	11.8377	2.00125	0.239392	0.272957	99.196
Y308	1	0.39142	2.09657	4	2019-06-27	Glass	49.4629	1.55057	14.4995	0.067	10.8685	0.175916	8.53207	12.3047	1.95016	0.234661	0.346088	99.9921
Y308	1	1.19484	2.09827	1	2018-10-11	Glass	48.9564	1.66325	14.163	0.108	11.1132	0.135735	8.32114	11.9477	2.03466	0.189885	0.136051	99.1011
Y308	1	1.40199	2.12754	4	2019-06-27	Glass	49.2442	1.55542	14.7813	0.044	11.095	0.20733	8.41155	12.2026	2.09852	0.243177	0.154504	100.038
Y308	1	1.19241	2.15627	1	2018-10-11	Glass	49.3438	1.61825	14.4507	0.067	11.2035	0.111139	8.46964	11.5513	1.95163	0.204562	0.129528	99.5236
Y308	1	1.40361	2.16141	4	2019-06-27	Glass	49.3814	1.65931	14.6659	0.047	11.1552	0.176963	8.42561	12.015	2.00518	0.216683	0.278107	100.026
Y308	1	0.379693	2.16933	4	2019-06-27	Glass	49.0884	1.55833	14.5671	0.014	10.7869	0.188482	8.34727	12.0346	2.04055	0.211006	0.321368	99.1579
Y308	1	1.40524	2.19528	4	2019-06-27	Glass	48.7097	1.64572	14.4922	0.091	11.0522	0.206283	8.33924	12.1748	2.03662	0.208167	0.271927	99.2278
Y308	1	1.18998	2.21426	1	2018-10-11	Glass	48.9748	1.56541	14.348	0.015	11.329	0.150311	8.60008	12.1479	2.03466	0.194472	0.164007	99.9951
Y308	1	1.40687	2.22915	4	2019-06-27	Glass	48.9738	1.59135	14.6035	0.073	10.9206	0.239791	8.40954	11.9861	2.0602	0.228038	0.40171	99.4876
Y308	1	0.367967	2.24209	4	2019-06-27	Glass	49.1709	1.61174	14.6045	0.133	11.0256	0.203141	8.45574	12.1635	1.99732	0.228984	0.295617	99.89
Y308	1	1.40849	2.26302	4	2019-06-27	Glass	48.9924	1.60591	14.6596	0	10.6482	0.15288	8.43967	12.1171	1.95508	0.222361	0.266776	99.0599
Y308	1	1.18754	2.27226	1	2018-10-11	Glass	49.6935	1.62999	14.7754	0.079	11.077	0.182195	8.20474	12.0815	1.88716	0.196307	0.188235	99.7722
Y308	1	1.41012	2.29689	4	2019-06-27	Glass	49.0863	1.55931	14.4724	0.073	10.9338	0.149738	8.30609	12.0325	2.06216	0.217629	0.349178	99.2422
Y308	1	0.35624	2.31485	4	2019-06-27	Glass	49.4835	1.58843	14.7563	0.151	10.8318	0.180105	8.39548	12.1923	1.88139	0.225199	0.335788	100.021
Y308	1	1.18511	2.33025	1	2018-10-11	Glass	49.3785	1.56248	14.4569	0.052	11.3199	0.179462	8.32013	12.1561	1.99363	0.241255	0.111823	99.2062
Y308	1	1.41175	2.33076	4	2019-06-27	Glass	49.3226	1.58455	14.4943	0.029	10.8655	0.166492	8.42561	12.05	2.14567	0.22993	0.297677	99.6113
Y308	1	0.942715	2.39254	4	2019-06-27	Glass	49.0038	1.60688	14.5275	0.042	11.0848	0.206283	8.3533	12.1253	1.97571	0.213845	0.291497	99.4309
Y308	1	1.415	2.39851	4	2019-06-27	Glass	48.8913	1.58164	14.462	0.062	10.6767	0.225131	8.47181	12.3418	1.99929	0.205329	0.323428	99.2405
Y308	1	1.41663	2.43238	4	2019-06-27	Glass	48.9305	1.52047	14.5005	0	10.8502	0.174869	8.6074	12.3696	1.9816	0.234661	0.318278	99.4881
Y308	1	1.18025	2.44624	1	2018-10-11	Glass	49.0003	1.57618	14.3254	0	10.8261	0.124803	8.49673	11.914	1.92037	0.21557	0.153757	99.9264
Y308	1	0.87808	2.48324	4	2019-06-27	Glass	49.1379	1.6263	14.6503	0.049	10.7645	0.273298	8.34526	11.9603	2.03957	0.21006	0.270897	99.3274
Y308	1	1.17782	2.50424	1	2018-10-11	Glass	49.4855	1.63292	14.4949	0.15	10.9726	0.162153	8.59205	12.0978	1.95554	0.190803	0.191963	99.0143
Y308	1	0.888179	2.51752	4	2019-06-27	Glass	48.7757	1.57387	14.5764	0.102	11.045	0.188482	8.27094	12.1098	1.96687	0.234661	0.346088	99.1899
Y308	1	0.875581	2.54823	4	2019-06-27	Glass	49.0213	1.56513	14.7043	0.088	10.8624	0.22199	8.58631	12.0686	1.86076	0.207221	0.236906	99.423
Y308	1	0.943429	2.62858	4	2019-06-27	Glass	48.8923	1.54377	14.3778	0.066	10.8134	0.324607	8.4678	12.1707	1.91873	0.208167	0.305917	99.0892
Y308	1	0.993984	2.7379	4	2019-06-27	Glass	49.1451	1.48357	14.6357	0.042	10.7645	0.234555	8.30509	11.9872	1.95016	0.208167	0.355359	99.1113
Y308	1	0.983936	2.75	4	2019-06-27	Glass	48.9429	1.46415	14.4693	0	10.8349	0.237696	8.45976	12.3253	1.8981	0.217629	0.227636	99.0773
Y308	1	0.973888	2.7621	4	2019-06-27	Glass	48.6416	1.52338	14.9581	0.151	10.6645	0.250262	8.48186	12.1933	1.88729	0.183566	0.360509	99.2954
Y308	1	0.96384	2.7742	4	2019-06-27	Glass	48.7107	1.48163	14.8052	0.028	10.7522	0.198953	8.4467	12.4532	1.93346	0.201544	0.270897	99.2825
Y308	1	0.953793	2.78631	4	2019-06-27	Glass	48.8005	1.49328	14.9248	0.059	10.9379	0.157068	8.57526	12.1975	1.79297	0.211952	0.335788	99.486
Y308	1	0.923649	2.82261	4	2019-06-27	Glass	48.8407	1.43503	14.9113	0.059	10.7257	0.208377	8.37439	12.3511	1.9315	0.204382	0.325488	99.367
Y308	1	0.913601	2.83472	4	2019-06-27	Glass	48.8614	1.43891	14.8967	0.032	10.8349	0.12356	8.44269	12.3449	1.96687	0.195867	0.291497	99.4292
Y308	1	0.903553	2.84682	4	2019-06-27	Glass	49.0099	1.4224	15.0787	0	10.6247	0.198953	8.43365	12.2655	1.8696	0.183566	0.247206	99.3343
Y308	1	0.893506	2.85892	4	2019-06-27	Glass	49.1255	1.37289	14.8406	0	10.6227	0.239791	8.53911	12.2892	1.87353	0.201544	0.236906	99.3417
Y308	1	0.433413	2.86597	2	2018-11-01	Glass	48.9932	1.49785	14.99	0	10.9452	0.13759	8.54244	12.5482	1.87386	0.182909	0.141176	99.8524
Y308	1	0.883458	2.87102	4	2019-06-27	Glass	49.2215	1.43891	15.19	0.14	10.6574	0.119372	8.60941	12.1841	1.8696	0.18262	0.247206	99.86
Y308	1	0.427693	2.90667	2	2018-11-01	Glass	49.2833	1.42065	14.6198	0.094	10.7845	0.122302	8.60374	12.515	1.94968	0.176062	0.137255	99.7062
Y308	1	0.853314	2.90733	4	2019-06-27	Glass	48.9026	1.30784	15.0756	0.095	10.6043	0.248168	8.59736	12.481	1.88434	0.168426	0.277077	99.6417
Y308	1	0.843266	2.91944	4	2019-06-27	Glass	49.0347	1.32628	15.0704	0.007	10.6972	0.165445	8.48286	12.2655	1.81852	0.180727	0.369779	99.4184
Y308	1	0.424833	2.92702	2	2018-11-01	Glass	49.4528	1.33475	15.0296	0	10.6167	0.231227	8.5197	12.2846	1.96149	0.160412	0.178431	99.7697
Y308	1	0.833219	2.93154	4	2019-06-27	Glass	49.1843	1.28453	15.1453	0.021	10.5686	0.15288	8.58832	12.4748	1.7802	0.176942	0.277077	99.6539
Y308	1	0.823171	2.94364	4	2019-06-27	Glass	48.7912	1.31075	15.1276	0.032	10.3289	0.154974	8.51801	12.5841	1.92167	0.155179	0.311068	99.2354
Y308	1	0.813123	2.95574	4	2019-06-27	Glass	49.0915	1.22919	15.3428	0.06	10.5349	0.188482	8.47282	12.3315	1.83915	0.172211	0.306947	99.5695
Y308	1	0.419112	2.96772	2	2018-11-01	Glass	49.5029	1.37142	14.9889	0.072	10.1032	0.193008	8.54145	12.3199	1.91915	0.173127	0.233333	99.4183
Y308	1	0.803075	2.96785	4	2019-06-27	Glass	49.1121	1.18453	15.4572	0.077	10.7635	0.201047	8.34928	12.0387	1.93641	0.163695	0.306947	99.5904
Y308	1	0.407672	3.04913	2	2018-11-01	Glass	49.2414	1.13497	15.6689	0.072	10.269	0.136634	8.60769	12.5835	1.99793	0.135959	0.140196	99.9881
Y308	1	0.841623	3.05081	4	2019-06-27	Glass	49.2029	1.05442	15.6974	0.039	10.3268	0.196859	8.44871	12.5552	1.8529	0.165588	0.178194	99.7181
Y308	1	0.401951	3.08983	2	2018-11-01	Glass	49.2199	1.06066	15.649	0.068	10.0412	0.183453	8.32097	12.459	1.86598	0.13009	0.0892157	99.0875
Y308	1	0.861319	3.10788	4	2019-06-27	Glass	49.3535	0.992285	15.9137	0.032	10.3411	0.202094	8.30509	12.4129	2.03367	0.156125	0.123603	99.8662
Y308	1	0.399091	3.11018	2	2018-11-01	Glass	49.029	0.990205	15.8096	0.083	10.1063	0.206384	8.49696	12.6977	1.83545	0.13009	0.151961	99.5367
Y308	1	0.847684	3.13035	4	2019-06-27	Glass	48.4755	0.984518	16.2268	0.049	10.1228	0.15288	8.38042	12.6655	1.89711	0.157072	0.188495	99.3001
Y308	1	0.396231	3.13053	2	2018-11-01	Glass	48.9902	0.967043	16.0359	0.068	9.99442	0.168165	8.61956	12.7839	1.8581	0.120309	0.158824	99.7644
Y308	1	0.812731	3.14173	4	2019-06-27	Glass	49.2039	0.923349	16.1789	0.056	9.97796	0.163351	8.3764	12.5439	1.78217	0.157072	0.208065	99.5711
Y308	1	0.818445	3.18423	4	2019-06-27	Glass	49.0708	0.916553	15.9897	0.004	10.3585	0.209424	8.35631	12.7181	1.91873	0.149502	0.119483	99.8111
Y308	1	0.798983	3.19565	4	2019-06-27	Glass	49.4134	0.887425	15.9668	0.028	9.98918	0.163351	8.82434	12.9944	1.84799	0.131524	0.163774	100.41
Y308	1	0.73456	3.2412	4	2019-06-27	Glass	49.273	0.821402	16.0562	0.095	9.9902	0.154974	8.22072	12.4727	1.73501	0.140986	0.213215	99.1735
Y308	1	0.690876	3.27478	4	2019-06-27	Glass	49.0492	0.794216	16.3588	0.046	9.68212	0.188482	8.40352	12.4078	1.86371	0.116384	0.183344	99.0935
Y308	1	0.697947	3.32579	4	2019-06-27	Glass	49.7054	0.814606	15.4603	0.046	9.90247	0.246073	8.89063	12.9676	1.77529	0.103137	0.114333	100.026
Y308	1	0.692644	3.34902	4	2019-06-27	Glass	49.3473	0.778682	16.3474	0	10.1218	0.175916	8.33421	12.5346	1.88238	0.136255	0.188495	99.8471
Y308	1	0.645678	3.35963	4	2019-06-27	Glass	49.1565	0.784507	16.2236	0	9.71374	0.175916	8.42561	12.6954	1.75269	0.127739	0.158624	99.2144
Y308	1	0.720167	3.37023	4	2019-06-27	Glass	49.0141	0.802955	15.7567	0.147	10.0636	0.172775	8.70081	12.7697	1.83129	0.117331	0.187465	99.5637
Y308	1	0.768901	3.39561	4	2019-06-28	Glass	49.3143	0.816548	15.9907	0	10.1289	0.183246	8.27094	12.7222	1.78118	0.123954	0.197765	99.5298
Y308	1	0.666383	3.40407	4	2019-06-28	Glass	49.4134	0.760234	16.0333	0.077	9.71374	0.230366	8.42963	12.8975	1.88041	0.108815	0.213215	99.7576
Y308	1	0.704512	3.45255	4	2019-06-28	Glass	49.3422	0.802955	15.7526	0.081	10.0636	0.209424	8.3533	12.6604	1.82834	0.114492	0.218365	99.4266
Y308	1	0.707795	3.47452	4	2019-06-28	Glass	49.336	0.774798	16.2257	0.049	9.86778	0.209424	8.30308	12.4367	1.66918	0.115438	0.243086	99.2302
Y308	1	0.673819	3.59275	4	2019-06-28	Glass	49.3504	0.812664	16.076	0.049	9.91063	0.173822	8.32216	12.7717	1.74582	0.123954	0.153474	99.4896
Y308	1	0.629896	3.65667	4	2019-06-28	Glass	49.2411	0.73499	16.1976	0.081	10.1279	0.18534	8.22976	12.5913	1.86273	0.106922	0.173044	99.5317
Y308	1	0.731313	3.70452	4	2019-06-28	Glass	48.8077	0.803926	16.1592	0.021	9.79739	0.209424	8.46478	12.7377	1.84603	0.0927291	0.173044	99.1129
Y308	1	0.700245	3.71988	4	2019-06-28	Glass	49.2896	0.783536	16.0427	0.028	10.0096	0.0806283	8.35028	12.746	1.77922	0.0946215	0.341968	99.546
Y308	1	0.711136	3.78808	4	2019-06-28	Glass	49.2885	0.809751	15.946	0.095	9.94735	0.242932	8.33522	12.6985	1.79985	0.10503	0.167894	99.4361
Y308	1	0.711493	3.81415	4	2019-06-28	Glass	49.8539	0.828199	16.0936	0	9.77291	0.212565	8.55015	12.5851	1.67803	0.102191	0.188495	99.8652
Y308	1	0.652891	3.8353	4	2019-06-28	Glass	49.1286	0.769943	16.3994	0.112	9.88206	0.211518	8.33622	12.7996	1.80967	0.104084	0.158624	99.7117
Y308	1	0.628111	3.84682	4	2019-06-28	Glass	49.8849	0.814606	16.3037	0.028	10.1065	0.186387	8.31714	12.4624	1.79101	0.1126	0.133903	100.141
Y308	1	0.563119	3.87771	4	2019-06-28	Glass	49.2916	0.782565	15.6361	0	10.1177	0.256545	8.73998	13.1573	1.70946	0.0927291	0.158624	99.9426
Y308	1	0.662074	3.91438	4	2019-06-28	Glass	49.337	0.778682	16.4836	0.084	9.61275	0.11623	8.15142	12.6758	1.84996	0.114492	0.208065	99.4121
Y308	1	0.662343	3.98408	4	2019-06-28	Glass	49.1224	0.77674	16.1404	0.032	10.0249	0.216754	8.36937	12.8356	1.75662	0.0898904	0.217335	99.5821
Y308	1	0.656283	4.027	4	2019-06-28	Glass	49.0079	0.780623	16.4306	0.053	9.78617	0.188482	8.22574	12.6645	1.87746	0.108815	0.208065	99.3313
Y308	1	0.630275	4.07346	4	2019-06-28	Glass	49.5413	0.836937	16.0157	0.109	10.2432	0.209424	8.55819	12.648	1.75269	0.0927291	0.193645	100.201
Y308	1	0.641638	4.14164	4	2019-06-28	Glass	49.4113	0.781594	16.0333	0.004	9.99122	0.189529	8.62448	12.616	1.68785	0.0908367	0.253386	99.6836
Y308	1	0.651738	4.16815	4	2019-06-28	Glass	49.1245	0.792275	15.9345	0	9.92389	0.191623	8.52806	12.6645	1.76645	0.0965139	0.213215	99.2355
Y308	1	0.754761	4.21361	4	2019-06-28	Glass	49.3381	0.735961	16.1987	0.07	9.97387	0.212565	8.49893	12.6305	1.69571	0.104084	0.227636	99.686
Y308	1	0.7083	4.28229	4	2019-06-28	Glass	49.1472	0.78742	16.3713	0.144	10.1626	0.157068	8.48085	12.6233	1.84308	0.0955677	0.212185	100.025
Y308	1	0.755595	4.31302	4	2019-06-28	Glass	49.4134	0.775769	16.1654	0.025	9.98816	0.26911	8.48286	12.4635	1.66624	0.120169	0.188495	99.558
Y308	1	0.768808	4.37444	4	2019-06-28	Glass	49.0718	0.812664	15.9657	0.028	10.2003	0.219895	8.39649	12.6356	1.69768	0.0993526	0.213215	99.3409
Y308	1	0.785949	4.40158	4	2019-06-28	Glass	49.6816	0.769943	15.8545	0.105	9.92491	0.15288	8.59033	12.9336	1.64855	0.0974602	0.227636	99.9864
Y308	1	0.79809	4.45764	4	2019-06-28	Glass	49.3783	0.784507	15.972	0	10.4482	0.209424	8.53911	12.8367	1.66329	0.0927291	0.277077	100.201
Y308	1	0.70203	4.49514	4	2019-06-28	Glass	49.4154	0.830141	16.1602	0	10.1269	0.209424	8.61745	12.8119	1.83129	0.0927291	0.148324	100.244
Y308	1	0.779521	4.56477	4	2019-06-28	Glass	49.4939	0.781594	16.025	0	10.3319	0.196859	8.52002	12.8047	1.75073	0.0889442	0.247206	100.241
Y308	1	0.797733	4.63369	4	2019-06-28	Glass	49.3721	0.822373	16.0957	0.056	10.3217	0.170681	8.46277	12.5274	1.82736	0.0936753	0.208065	99.9579
Y308	1	0.804875	4.6994	4	2019-06-28	Glass	49.661	0.76606	15.9626	0.035	9.81575	0.179058	8.66766	12.9975	1.82932	0.106922	0.153474	100.174
Y308	1	0.790948	4.75511	4	2019-06-28	Glass	49.2679	0.77674	16.1696	0	10.1708	0.144503	8.55819	12.982	1.86764	0.120169	0.173044	100.231
Y308	1	0.874071	4.75612	1	2018-10-11	Glass	49.6619	0.818907	16.5295	0.083	9.80431	0.255072	8.76564	12.724	1.82172	0.118334	0.1053	100.199
Y308	1	0.866296	4.76975	4	2019-06-28	Glass	49.9293	0.803926	16.1373	0.081	10.0585	0.158115	8.68172	12.5996	1.86174	0.104084	0.084462	100.5
Y308	1	0.78702	4.81153	4	2019-06-28	Glass	49.3195	0.791304	15.9408	0.021	9.79739	0.253403	8.58229	12.381	1.8529	0.0728586	0.183344	99.1957
Y308	1	0.741133	4.85724	4	2019-06-28	Glass	49.2276	0.718484	15.9262	0.032	10.2126	0.195812	8.46277	12.613	1.70357	0.109761	0.197765	99.3996
Y308	1	0.73961	4.90699	4	2019-06-28	Glass	49.3989	0.816548	16.1706	0	10.0667	0.258639	8.54614	12.815	1.61908	0.0908367	0.227636	100.01
Y308	1	0.731134	4.96705	4	2019-06-28	Glass	49.4784	0.815577	15.9179	0.014	10.3105	0.126702	8.54915	12.8243	1.71732	0.1126	0.192615	100.059
Y308	1	0.889852	4.98249	1	2018-10-11	Glass	49.5487	0.778793	15.9654	0.026	9.79829	0.193126	8.62316	12.7414	1.8559	0.100905	0.0903902	100.291
Y308	1	0.689532	5.05186	4	2019-06-28	Glass	49.3773	0.78742	16.0999	0	10.234	0.223037	8.5371	12.5727	1.70848	0.10503	0.174074	99.819
Y308	1	0.763809	5.09507	4	2019-06-28	Glass	48.9687	0.759263	15.8451	0.109	10.3819	0.22199	8.64657	12.8501	1.69375	0.109761	0.167894	99.754
Y308	1	0.727741	5.17613	4	2019-06-28	Glass	49.5186	0.790333	15.8066	0.077	10.0626	0.147644	8.59535	12.8779	1.62596	0.110707	0.243086	99.8559
Y308	1	0.890357	5.26126	1	2018-10-11	Glass	49.876	0.809123	16.0866	0.056	10.1998	0.156687	8.63219	12.484	1.72599	0.0770549	0.133256	100.402
Y308	1	0.680604	5.29147	4	2019-06-28	Glass	49.4681	0.762176	16.5626	0.074	10.0371	0.235602	8.13234	12.6666	1.66525	0.103137	0.167894	99.8748
Y308	1	0.728099	5.37075	4	2019-06-28	Glass	49.4773	0.791304	15.8909	0	10.1871	0.175916	8.3533	12.6521	1.5454	0.102191	0.173044	99.3486
Y308	1	0.629539	5.55287	4	2019-06-28	Glass	49.5857	0.769943	16.3079	0.098	10.4176	0.186387	8.56421	12.747	1.87353	0.116384	0.227636	100.894
Y308	1	1.01611	5.56098	1	2018-10-11	Glass	49.4468	0.794447	16.2212	0.064	10.1917	0.175818	8.6352	12.8732	1.90377	0.0779722	0.109027	99.9707
Y308	1	0.645251	5.67821	4	2019-06-28	Glass	49.3566	0.836937	15.8836	0.049	10.134	0.134031	8.35229	12.6253	1.66525	0.0917829	0.148324	99.2772
Y308	1	1.00164	5.69963	1	2018-10-11	Glass	49.3581	0.818907	15.9736	0	10.1406	0.148489	8.60911	12.8446	1.76018	0.0816415	0.0978451	99.5945
Y309	4	0.679867	0.282282	1	2018-10-11	Glass	49.3408	1.62118	14.5638	0.085	11.2025	0.210435	8.16661	12.294	1.87349	0.20548	0.207804	99.771
Y309	4	0.245023	0.296739	2	2019-09-06	Glass	49.1507	1.66434	14.6809	0.025	11.5059	0.144109	8.59217	11.9894	2.14085	0.208905	0.294587	100.397
Y309	4	0.251308	0.325933	2	2019-09-06	Glass	49.4601	1.61553	14.4588	0	11.0634	0.219793	8.3481	12.1024	2.05721	0.213632	0.314158	99.8531
Y309	4	0.689186	0.34944	1	2018-10-11	Glass	49.1277	1.61629	14.7333	0.056	11.0509	0.1494	8.27899	12.3624	2.06103	0.236669	0.128596	99.8014
Y309	4	0.257594	0.355127	2	2019-09-06	Glass	49.4849	1.66434	14.4734	0.042	11.2826	0.18869	8.28835	11.9446	2.04824	0.224975	0.324458	99.9665
Y309	4	0.263879	0.384322	2	2019-09-06	Glass	49.5056	1.64579	14.975	0.082	11.3081	0.145146	8.40988	12.0607	2.06318	0.214577	0.241026	100.651
Y309	4	0.270164	0.413516	2	2019-09-06	Glass	49.1342	1.637	14.7768	0	11.0022	0.23016	8.20227	11.7175	2.105	0.215522	0.229696	99.2504
Y309	4	0.27645	0.44271	2	2019-09-06	Glass	49.2097	1.58136	14.5495	0.103	11.0043	0.237418	8.22961	12.2022	2.1767	0.202289	0.229696	99.7258
Y309	4	0.28902	0.501098	2	2019-09-06	Glass	48.921	1.63603	14.7018	0	11.1001	0.267484	8.28329	11.69	2.08807	0.228756	0.238966	99.1555
Y309	4	0.295306	0.530292	2	2019-09-06	Glass	48.9345	1.55891	14.7018	0.014	11.356	0.146183	8.15062	11.969	1.94568	0.219303	0.223515	99.2195
Y309	4	0.717143	0.550916	1	2018-10-11	Glass	48.9381	1.63194	14.6264	0.041	10.9606	0.120248	8.52683	12.0488	2.06396	0.211901	0.218055	99.3879
Y309	4	0.307876	0.588681	2	2019-09-06	Glass	49.0235	1.60284	14.6079	0.046	10.9513	0.203205	8.26607	12.1635	2.14085	0.22403	0.233816	99.463
Y309	4	0.314162	0.617875	2	2019-09-06	Glass	49.1476	1.59893	14.9093	0	11.1755	0.206315	8.30152	12.2389	2.13985	0.232537	0.179224	100.13
Y309	4	0.320447	0.647069	2	2019-09-06	Glass	48.8817	1.64481	14.513	0.07	10.8554	0.149293	8.3238	12.1197	2.11695	0.226866	0.267806	99.1694
Y309	4	0.333018	0.705457	2	2019-09-06	Glass	49.2862	1.61553	14.7862	0	11.0175	0.205278	8.46052	11.8988	2.04426	0.227811	0.230726	99.7729
Y309	4	0.339303	0.734652	2	2019-09-06	Glass	49.4187	1.66336	14.9531	0.117	10.9706	0.222903	8.48179	12.0505	2.14085	0.221194	0.245146	100.485
Y309	4	0.7451	0.752391	1	2018-10-11	Glass	49.1736	1.64564	14.6326	0.033	10.9736	0.108406	8.34421	12.4237	1.98191	0.216488	0.201281	99.7345
Y309	4	0.345589	0.763846	2	2019-09-06	Glass	49.2366	1.66629	14.6757	0.021	11.0043	0.172102	8.13542	12.0261	2.14085	0.226866	0.209095	99.5142
Y309	4	0.351874	0.79304	2	2019-09-06	Glass	49.5211	1.60674	14.8352	0.05	11.1083	0.196984	8.22556	12.0128	1.81325	0.220249	0.246176	99.8364
Y309	4	0.358159	0.822234	2	2019-09-06	Glass	48.7389	1.60674	14.6121	0.12	11.1215	0.149293	8.19416	12.2369	2.03032	0.207015	0.303857	99.3208
Y309	4	0.364445	0.851428	2	2019-09-06	Glass	49.3566	1.62919	14.8342	0.074	10.8065	0.190763	8.30455	12.0413	1.99348	0.216468	0.239996	99.6871
Y309	4	0.37073	0.880622	2	2019-09-06	Glass	49.2883	1.70338	14.684	0.007	10.8972	0.200094	8.26911	11.9527	2.18466	0.231592	0.251326	99.6695
Y309	4	0.383301	0.939011	2	2019-09-06	Glass	48.6034	1.64969	14.4651	0.028	10.9207	0.203205	8.41798	12.2969	1.9656	0.207015	0.253386	99.011
Y309	4	0.773057	0.953867	1	2018-10-11	Glass	49.3112	1.55856	14.6275	0.033	11.1362	0.14029	8.29605	11.6341	1.99754	0.234834	0.207804	99.1771
Y309	4	0.389586	0.968205	2	2019-09-06	Glass	48.4989	1.56379	14.5819	0.049	11.2856	0.192837	8.43419	12.2358	2.07314	0.195672	0.253386	99.3643
Y309	4	0.395871	0.997399	2	2019-09-06	Glass	49.2904	1.62431	15.0146	0.114	11.1878	0.228087	8.39266	12.2043	1.97356	0.230647	0.320338	100.581
Y309	4	0.402157	1.02659	2	2019-09-06	Glass	49.1279	1.60186	14.7091	0.021	11.2826	0.252969	8.35114	11.914	2.05223	0.230647	0.349178	99.8927
Y309	4	0.408442	1.05579	2	2019-09-06	Glass	48.8621	1.65165	14.5203	0.056	11.0644	0.175212	8.33595	11.9487	1.94867	0.235373	0.209095	99.0074
Y309	4	0.414727	1.08498	2	2019-09-06	Glass	49.19	1.53158	14.6653	0.042	11.0389	0.190763	8.20429	12.3305	2.01837	0.220249	0.189525	99.6216
Y309	4	0.791695	1.08818	1	2018-10-11	Glass	48.8637	1.55856	14.5597	0	10.9164	0.144845	8.21578	12.4084	2.04345	0.19172	0.14537	99.0479
Y309	4	0.427298	1.14337	2	2019-09-06	Glass	49.2459	1.61748	14.5443	0	10.9584	0.177286	8.20936	12.077	1.96161	0.208905	0.253386	99.2536
Y309	4	0.801014	1.15534	1	2018-10-11	Glass	49.0788	1.60063	14.5946	0.048	10.5561	0.18766	8.39639	12.1091	2.05712	0.177043	0.218987	99.0244
Y309	4	0.367141	1.19516	2	2019-09-06	Glass	49.129	1.62236	14.8676	0.014	11.306	0.170028	8.09086	11.6207	2.14881	0.222139	0.209095	99.4006
Y309	4	0.366012	1.21634	2	2019-09-06	Glass	49.159	1.55598	14.7268	0	10.9227	0.187653	8.24278	12.2593	2.06617	0.20796	0.202915	99.5312
Y309	4	0.810333	1.2225	1	2018-10-11	Glass	49.1746	1.65836	14.7148	0.011	10.9706	0.129358	8.24889	11.9691	2.04052	0.217405	0.221782	99.3565
Y309	4	0.363755	1.2587	2	2019-09-06	Glass	49.2976	1.64188	14.8863	0.102	11.1062	0.198021	8.1891	12.1075	2.14682	0.196617	0.252356	100.124
Y309	4	0.362627	1.27988	2	2019-09-06	Glass	49.099	1.57551	14.7998	0	11.2479	0.239491	8.32278	12.1564	2.1289	0.210796	0.302827	100.083
Y309	4	0.361498	1.30106	2	2019-09-06	Glass	49.3525	1.64188	14.7372	0.056	11.0002	0.11819	8.4271	12.3835	2.10002	0.22403	0.278107	100.319
Y309	4	0.36037	1.32224	2	2019-09-06	Glass	49.0566	1.61455	14.6955	0.039	11.1929	0.159661	8.3481	12.024	2.23943	0.217413	0.283257	99.8704
Y309	4	0.359241	1.34342	2	2019-09-06	Glass	49.0648	1.64091	14.904	0.039	10.9084	0.180396	8.26708	11.799	2.06617	0.215522	0.323428	99.4088
Y309	4	0.356984	1.38578	2	2019-09-06	Glass	49.2852	1.57941	14.8801	0.004	11.0573	0.182469	8.38962	12.2949	2.02833	0.211741	0.263686	100.177
Y309	4	0.355856	1.40696	2	2019-09-06	Glass	49.4383	1.5882	14.5881	0	11.3387	0.182469	8.22455	11.9018	2.14085	0.22403	0.272957	99.9
Y309	4	0.354727	1.42814	2	2019-09-06	Glass	49.1704	1.63115	14.5954	0.102	11.1643	0.120264	8.19821	11.9548	1.99945	0.228756	0.153474	99.3182
Y309	4	0.353599	1.44932	2	2019-09-06	Glass	48.9014	1.62919	14.7612	0.067	10.8228	0.131668	8.33494	11.9904	2.02136	0.22403	0.283257	99.1672
Y309	4	0.35247	1.4705	2	2019-09-06	Glass	49.0948	1.64872	14.8582	0.053	10.936	0.220829	8.4433	12.0138	2.08807	0.213632	0.208065	99.7784
Y309	4	0.351342	1.49168	2	2019-09-06	Glass	49.1331	1.5882	14.5808	0.088	10.9003	0.208388	8.33595	11.9487	2.00443	0.203234	0.248236	99.2393
Y309	4	0.350213	1.51286	2	2019-09-06	Glass	48.9459	1.61553	14.7987	0.166	11.0624	0.107823	8.13036	12.1401	1.99547	0.207015	0.263686	99.433
Y309	4	0.349085	1.53404	2	2019-09-06	Glass	49.4787	1.64872	14.8707	0.028	11.1725	0.22394	8.26202	12.136	1.83715	0.22592	0.249266	100.133
Y309	4	0.347956	1.55522	2	2019-09-06	Glass	48.89	1.60772	14.5673	0.074	10.8361	0.208388	8.30253	12.1177	1.99746	0.218358	0.209095	99.0286
Y309	4	0.346828	1.5764	2	2019-09-06	Glass	49.1993	1.58917	14.6382	0.092	10.9298	0.249859	8.24075	11.8265	2.02634	0.221194	0.249266	99.2624
Y309	4	0.345699	1.59758	2	2019-09-06	Glass	48.7048	1.65067	14.7883	0	10.8605	0.18558	8.32683	12.0118	2.18864	0.207015	0.213215	99.1374
Y309	4	0.344571	1.61876	2	2019-09-06	Glass	49.2314	1.56575	14.6674	0.095	11.1052	0.190763	8.47166	11.8529	1.9407	0.234428	0.303857	99.659
Y309	4	0.866247	1.62545	1	2018-10-11	Glass	49.3734	1.64564	14.5001	0.06	11.0981	0.210435	8.46362	11.7761	2.01708	0.201811	0.187303	99.5335
Y309	4	0.342314	1.66112	2	2019-09-06	Glass	49.0948	1.54817	14.733	0.077	11.1633	0.164844	8.0463	11.856	1.97854	0.223085	0.352269	99.2374
Y309	4	0.341185	1.6823	2	2019-09-06	Glass	49.2562	1.56184	14.9551	0.088	11.0379	0.110933	8.28126	11.7379	2.11695	0.192836	0.298707	99.6377
Y309	4	0.340057	1.70348	2	2019-09-06	Glass	48.8362	1.6087	14.7445	0.053	10.8554	0.18558	8.19214	12.0087	2.1279	0.230647	0.214245	99.0571
Y309	4	0.338928	1.72466	2	2019-09-06	Glass	49.3959	1.637	14.8905	0.06	11.2051	0.161734	8.3319	12.024	1.96261	0.20607	0.278107	100.153
Y309	4	0.3378	1.74584	2	2019-09-06	Glass	49.07	1.60186	14.7435	0.021	11.2071	0.180396	8.25189	12.0057	2.0353	0.228756	0.288407	99.6339
Y309	4	0.336671	1.76702	2	2019-09-06	Glass	48.7989	1.67995	14.6653	0.085	10.8177	0.18558	8.1334	12.3957	2.02036	0.204179	0.318278	99.3044
Y309	4	0.335543	1.7882	2	2019-09-06	Glass	49.0959	1.69069	14.7998	0.071	10.7749	0.22394	8.21341	11.9395	2.05223	0.215522	0.198795	99.2756
Y309	4	0.334414	1.80938	2	2019-09-06	Glass	49.3794	1.56965	14.8759	0	10.9604	0.154477	8.39064	11.9965	2.13487	0.201343	0.298707	99.9619
Y309	4	0.903523	1.89409	1	2018-10-11	Glass	49.1471	1.61042	14.5566	0.063	10.9797	0.19677	8.39438	11.9742	2.01219	0.200893	0.187303	99.3225
Y309	4	0.349376	1.91716	2	2019-09-06	Glass	48.9841	1.57551	14.8446	0	11.1011	0.151367	8.11618	12.2297	2.07812	0.2401	0.232786	99.5537
Y309	4	0.273446	1.96121	2	2019-09-06	Glass	49.041	1.56867	14.635	0.116	11.2092	0.180396	8.31063	12.025	1.93473	0.215522	0.228666	99.4649
Y309	4	0.912842	1.96124	1	2018-10-11	Glass	49.408	1.61335	14.6665	0.175	10.8642	0.152133	8.45258	12.1704	2.01121	0.203645	0.22551	99.9426
Y309	4	0.274394	1.97649	2	2019-09-06	Glass	49.3028	1.637	14.7205	0.004	10.9349	0.175212	8.34405	11.8489	2.11098	0.232537	0.228666	99.5396
Y309	4	0.275342	1.99177	2	2019-09-06	Glass	49.4	1.58234	14.7143	0.053	11.1837	0.109896	8.44938	11.8723	1.93772	0.20796	0.218365	99.729
Y309	4	0.277238	2.02233	2	2019-09-06	Glass	49.4125	1.63017	14.6642	0.046	10.9574	0.14722	8.40482	12.1625	2.00244	0.217413	0.298707	99.9433
Y309	4	0.278186	2.03761	2	2019-09-06	Glass	49.1538	1.59893	14.6767	0.064	10.9869	0.173139	8.25088	12.4079	1.97157	0.233483	0.219395	99.7368
Y309	4	0.279134	2.05289	2	2019-09-06	Glass	49.1507	1.54915	14.7258	0.028	11.0308	0.190763	8.22252	12.0637	2.23345	0.219303	0.298707	99.7129
Y309	4	0.280082	2.06818	2	2019-09-06	Glass	49.3856	1.59503	14.6882	0.011	11.2938	0.172102	8.23872	11.8713	1.99049	0.217413	0.179224	99.6428
Y309	4	0.28103	2.08346	2	2019-09-06	Glass	49.2397	1.59893	14.83	0.018	10.8544	0.206315	8.22961	12.0301	2.07513	0.234428	0.198795	99.5154
Y309	4	0.281978	2.09874	2	2019-09-06	Glass	48.9376	1.54817	14.6913	0.102	10.8279	0.200094	8.46254	12.4151	2.11496	0.221194	0.227636	99.7485
Y309	4	0.282926	2.11402	2	2019-09-06	Glass	49.011	1.62236	14.6069	0.092	10.9574	0.123374	8.35823	11.9986	1.9407	0.217413	0.159654	99.0876
Y309	4	0.283874	2.1293	2	2019-09-06	Glass	48.591	1.59308	14.8676	0.158	10.9829	0.179359	8.22252	12.1401	2.09405	0.217413	0.231756	99.2777
Y309	4	0.284822	2.14458	2	2019-09-06	Glass	49.159	1.55403	14.6236	0.053	11.0308	0.098492	8.39064	12.0831	2.0363	0.213632	0.244116	99.4866
Y309	4	0.286718	2.17514	2	2019-09-06	Glass	49.0235	1.61553	14.6236	0.049	11.3713	0.270594	8.42203	12.1004	1.88096	0.219303	0.148324	99.7244
Y309	4	0.287666	2.19042	2	2019-09-06	Glass	49.4952	1.61846	14.6507	0.138	10.9737	0.162771	8.45647	12.0077	1.99647	0.247662	0.293557	100.041
Y309	4	0.289562	2.22098	2	2019-09-06	Glass	49.6235	1.57355	14.9186	0.004	10.7739	0.211499	8.34608	11.747	2.03829	0.228756	0.239996	99.7052
Y309	4	0.950118	2.22988	1	2018-10-11	Glass	48.826	1.58009	14.35	0.089	10.9857	0.169441	8.66731	12.4472	2.01121	0.223826	0.114619	99.4644
Y309	4	0.29051	2.23626	2	2019-09-06	Glass	49.158	1.56965	14.5245	0.021	11.0746	0.234307	8.39975	11.8366	1.9646	0.237264	0.248236	99.2685
Y309	4	0.291458	2.25154	2	2019-09-06	Glass	49.5252	1.60381	14.5985	0	10.6332	0.149293	8.36836	12.1065	1.85009	0.238209	0.233816	99.307
Y309	4	0.292406	2.26682	2	2019-09-06	Glass	49.6918	1.6165	14.7987	0	11.0043	0.190763	8.39773	11.9863	1.91083	0.215522	0.244116	100.057
Y309	4	0.959437	2.29704	1	2018-10-11	Glass	49.1889	1.57128	14.3511	0.026	10.7277	0.222277	8.37331	12.1694	2.05517	0.225661	0.259988	99.1707
Y309	4	0.294302	2.29738	2	2019-09-06	Glass	49.0648	1.59112	15.0949	0.071	11.0838	0.219793	8.25594	12.0882	2.11396	0.209851	0.219395	100.013
Y309	4	0.29525	2.31267	2	2019-09-06	Glass	48.8983	1.63115	14.7487	0.074	11.2296	0.246748	8.49799	12.1187	1.96062	0.231592	0.193645	99.831
Y309	4	0.296198	2.32795	2	2019-09-06	Glass	49.1807	1.63993	14.6924	0.207	10.9105	0.127521	8.29544	11.8733	1.96261	0.22403	0.222485	99.3359
Y309	4	0.297146	2.34323	2	2019-09-06	Glass	49.6204	1.63505	15.0135	0.057	11.0196	0.186616	8.53546	12.0892	2.02933	0.228756	0.175104	100.59
Y309	4	0.298094	2.35851	2	2019-09-06	Glass	49.5666	1.61748	14.9437	0.011	11.0277	0.190763	8.44836	12.0087	2.06119	0.217413	0.273987	100.367
Y309	4	0.968756	2.3642	1	2018-10-11	Glass	49.7791	1.57324	14.5874	0.093	11.2607	0.133913	8.23986	12.0386	1.96921	0.195389	0.19569	100.066
Y309	4	0.299042	2.37379	2	2019-09-06	Glass	48.7358	1.5882	14.7716	0.025	11.2275	0.136852	8.3238	12.1808	1.94967	0.209851	0.228666	99.3779
Y309	4	0.29999	2.38907	2	2019-09-06	Glass	49.4404	1.65848	14.7695	0.071	11.0022	0.154477	8.5071	11.9965	2.08608	0.213632	0.249266	100.149
Y309	4	0.300938	2.40435	2	2019-09-06	Glass	49.5035	1.6331	14.6121	0.064	11.0542	0.142036	8.40077	12.0261	1.94369	0.221194	0.294587	99.8953
Y309	4	0.978075	2.43135	1	2018-10-11	Glass	49.2144	1.6114	14.6244	0.045	11.0148	0.126625	8.38535	11.915	1.95456	0.196307	0.152825	99.2406
Y309	4	0.386636	2.45036	2	2019-09-07	Glass	49.3421	1.63017	14.7685	0.025	10.8738	0.144109	8.42507	12.3815	2.06019	0.236318	0.312098	100.199
Y309	4	0.491176	2.46	2	2019-09-07	Glass	49.0917	1.60967	14.7914	0.084	11.201	0.23327	8.28531	11.6584	1.94767	0.200398	0.287377	99.3903
Y309	4	0.494163	2.47396	2	2019-09-07	Glass	49.1	1.60479	14.8373	0.042	11.0399	0.174175	8.2843	11.9568	2.1528	0.215522	0.247206	99.6549
Y309	4	0.497151	2.48792	2	2019-09-07	Glass	49.1755	1.64774	14.6569	0	11.041	0.203205	8.41798	12.3407	2.01339	0.190945	0.267806	99.9552
Y309	4	0.987394	2.49851	1	2018-10-11	Glass	48.9228	1.67793	14.7076	0.026	10.8201	0.183106	8.38535	12.3543	1.91256	0.193555	0.169598	99.3529
Y309	4	0.500138	2.50188	2	2019-09-07	Glass	48.8496	1.63017	14.8373	0.046	10.9869	0.322432	8.32076	11.9425	1.97058	0.223085	0.356389	99.4858
Y309	4	0.503126	2.51584	2	2019-09-07	Glass	49.2304	1.60674	14.7508	0.046	11.1786	0.151367	8.26202	12.1391	1.99248	0.216468	0.233816	99.8077
Y309	4	0.509101	2.54377	2	2019-09-07	Glass	49.1776	1.59991	14.8008	0.021	10.887	0.178322	8.30658	12.1238	2.06119	0.203234	0.234846	99.5944
Y309	4	0.512088	2.55773	2	2019-09-07	Glass	49.5532	1.63896	14.8248	0	10.8626	0.220829	8.29645	11.7816	2.03829	0.205124	0.232786	99.6546
Y309	4	0.996713	2.56567	1	2018-10-11	Glass	49.3561	1.64368	14.7035	0	10.7026	0.217723	8.35224	12.1602	1.92233	0.202728	0.208736	99.4698
Y309	4	0.515075	2.57169	2	2019-09-07	Glass	49.278	1.60967	14.7664	0	10.7076	0.133742	8.18404	12.1859	1.9646	0.229701	0.213215	99.2729
Y309	4	0.518063	2.58565	2	2019-09-07	Glass	49.0245	1.66824	14.8154	0.035	10.9625	0.125448	8.19518	12.3458	1.87797	0.207015	0.202915	99.46
Y309	4	0.52105	2.59961	2	2019-09-07	Glass	49.1849	1.59308	14.5141	0.063	10.7565	0.11819	8.28632	12.1096	1.90087	0.220249	0.347118	99.0939
Y309	4	0.527025	2.62754	2	2019-09-07	Glass	49.3494	1.51596	14.8988	0.092	10.7412	0.140999	8.41798	12.025	1.94469	0.212687	0.223515	99.5623
Y309	4	0.530012	2.6415	2	2019-09-07	Glass	49.2304	1.62724	14.9499	0.06	11.0134	0.259189	8.33392	12.1788	2.02733	0.220249	0.272957	100.173
Y309	4	0.533	2.65546	2	2019-09-07	Glass	49.069	1.59308	14.6851	0	10.9451	0.138926	8.30962	12.1483	1.99248	0.233483	0.282227	99.3973
Y309	4	0.535987	2.66942	2	2019-09-07	Glass	49.3659	1.55306	14.6788	0.014	10.8646	0.213572	8.60838	12.244	1.93573	0.210796	0.317248	100.006
Y309	4	0.538975	2.68338	2	2019-09-07	Glass	49.2159	1.6126	14.8175	0.035	10.8044	0.228087	8.37747	12.1768	2.04426	0.207015	0.247206	99.7663
Y309	4	0.541962	2.69735	2	2019-09-07	Glass	49.1073	1.55013	14.757	0.102	11.1327	0.210462	8.3562	11.9548	1.92676	0.210796	0.287377	99.5955
Y309	4	1.01535	2.69999	1	2018-10-11	Glass	49.0013	1.58596	14.6275	0.019	10.9777	0.217723	8.41546	12.2623	1.92526	0.196307	0.135119	99.3636
Y309	4	0.54495	2.71131	2	2019-09-07	Glass	49.2428	1.54525	14.7841	0.13	10.888	0.166918	8.31063	12.2827	1.95763	0.210796	0.282227	99.8011
Y309	4	0.547937	2.72527	2	2019-09-07	Glass	48.979	1.54915	14.8895	0	11.0043	0.207352	8.30759	11.8621	1.96759	0.188109	0.232786	99.1874
Y309	4	1.02467	2.76715	1	2018-10-11	Glass	48.987	1.55465	14.8679	0	10.9154	0.245963	8.33117	11.9344	1.90084	0.188968	0.207804	99.1342
Y309	4	0.469738	2.82085	2	2019-09-07	Glass	49.5852	1.62334	14.8999	0.063	10.7647	0.146183	8.30253	12.0525	2.11695	0.219303	0.253386	100.027
Y309	4	0.525157	2.90628	2	2019-09-07	Glass	49.159	1.5677	14.7362	0.011	10.7239	0.179359	8.30759	12.5576	1.8949	0.191891	0.243086	99.5722
Y309	4	0.507462	2.98343	2	2019-09-07	Glass	49.0866	1.48472	14.8008	0.039	10.7881	0.23327	8.25695	12.0607	2.01638	0.186219	0.262656	99.2154
Y309	4	0.529505	3.012	2	2019-09-07	Glass	49.1042	1.50034	14.8311	0.056	10.5669	0.168992	8.33595	12.2725	1.98253	0.198507	0.302827	99.3198
Y309	4	1.06195	3.03578	1	2018-10-11	Glass	49.2816	1.49203	15.0734	0.03	10.3082	0.170352	8.5188	12.199	1.87153	0.188968	0.194758	99.3287
Y309	4	0.596739	3.06849	2	2019-09-07	Glass	49.0897	1.40663	15.5224	0.081	10.7994	0.11819	8.47875	12.1075	2.04824	0.194726	0.267806	100.114
Y309	4	1.07126	3.10294	1	2018-10-11	Glass	49.0227	1.41181	15.0837	0.157	10.7267	0.176729	8.49372	12.0223	1.89791	0.193555	0.121142	99.3073
Y309	4	0.65482	3.11691	2	2019-09-07	Glass	48.9738	1.36173	15.0365	0.042	10.7555	0.182469	8.50204	12.2206	2.02933	0.194726	0.262656	99.5613
Y309	4	0.725846	3.16058	2	2019-09-07	Glass	49.4176	1.3383	15.6162	0	10.9074	0.133742	8.49596	12.2542	1.97456	0.182438	0.223515	100.544
Y309	4	1.08058	3.1701	1	2018-10-11	Glass	49.4937	1.29734	15.1187	0.115	10.6033	0.235031	8.31411	12.0784	1.936	0.177043	0.124869	99.4934
Y309	4	0.762287	3.19246	2	2019-09-07	Glass	49.4	1.33147	15.4963	0	10.7688	0.142036	8.31367	12.4945	1.95265	0.19	0.214245	100.304
Y309	4	1.0899	3.23726	1	2018-10-11	Glass	49.3418	1.27875	15.2687	0.075	10.3624	0.169441	8.5469	12.3992	2.04833	0.160531	0.211532	99.8625
Y309	4	0.770749	3.26062	2	2019-09-07	Glass	48.9221	1.22995	15.6777	0	10.5547	0.138926	8.3562	12.3295	2.04127	0.171095	0.223515	99.6449
Y309	4	0.772865	3.27766	2	2019-09-07	Glass	49.2242	1.19676	15.5516	0	10.4446	0.19491	8.36127	12.2022	2.0821	0.176766	0.243086	99.6774
Y309	4	0.774981	3.2947	2	2019-09-07	Glass	49.3421	1.18309	15.5463	0.049	10.363	0.177286	8.62863	11.7816	1.9646	0.149353	0.168924	99.354
Y309	4	1.09922	3.30442	1	2018-10-11	Glass	49.0197	1.15645	15.3673	0.12	10.2881	0.206791	8.3412	12.4993	1.88912	0.170622	0.136051	99.1946
Y309	4	0.777096	3.31174	2	2019-09-07	Glass	48.9903	1.18114	15.5317	0.046	10.3814	0.192837	8.40785	12.5485	2.08807	0.15597	0.258536	99.7823
Y309	4	0.671346	3.32431	2	2019-09-07	Glass	49.0183	1.24459	15.6308	0.071	10.3487	0.133742	8.46153	12.4324	1.97854	0.168259	0.203945	99.6918
Y309	4	0.779212	3.32878	2	2019-09-07	Glass	49.2097	1.17431	15.8998	0.011	10.3773	0.170028	7.97237	12.4141	2.03231	0.156915	0.133903	99.5517
Y309	4	0.673398	3.33888	2	2019-09-07	Glass	49.1507	1.18797	15.588	0.021	10.1744	0.163808	8.37747	12.5587	1.90685	0.171095	0.123603	99.4236
Y309	4	0.751359	3.35997	2	2019-09-07	Glass	49.4942	1.13526	15.6068	0.053	10.2794	0.172102	8.36532	12.4222	1.87996	0.150299	0.219395	99.778
Y309	4	1.10854	3.37157	1	2018-10-11	Glass	49.5171	1.15156	15.5872	0	10.256	0.202236	8.28	12.011	1.86567	0.129342	0.111823	99.112
Y309	4	0.679553	3.38258	2	2019-09-07	Glass	48.8714	1.064	15.9008	0.106	10.3233	0.198021	8.50305	12.3132	2.00941	0.184328	0.149354	99.6229
Y309	4	0.681605	3.39715	2	2019-09-07	Glass	49.7259	1.11769	15.7841	0.138	10.4803	0.213572	8.26303	12.2633	2.0114	0.179602	0.174074	100.351
Y309	4	0.735573	3.40011	2	2019-09-07	Glass	48.9572	1.09036	15.7945	0.032	10.2213	0.205278	8.31671	12.5434	1.97655	0.142736	0.144203	99.4243
Y309	4	0.683656	3.41171	2	2019-09-07	Glass	49.7839	1.14014	15.7121	0	10.3029	0.210462	8.41191	12.5668	2.01638	0.162587	0.149354	100.457
Y309	4	0.685708	3.42628	2	2019-09-07	Glass	49.6815	1.04741	15.7382	0.021	10.3385	0.120264	8.48989	12.2888	2.13089	0.12005	0.149354	100.126
Y309	4	0.68776	3.44084	2	2019-09-07	Glass	49.3369	1.10988	15.7444	0.014	10.1408	0.177286	8.43317	12.2022	1.97555	0.179602	0.163774	99.4777
Y309	4	0.689812	3.45541	2	2019-09-07	Glass	49.7022	1.10305	15.8571	0.06	10.5883	0.0901979	8.39165	12.1737	1.89888	0.150299	0.174074	100.189
Y309	4	0.750005	3.46621	2	2019-09-07	Glass	49.2862	1.02203	15.8279	0.032	10.3814	0.140999	8.4038	12.3978	2.01339	0.153134	0.228666	99.8873
Y309	4	0.693915	3.48454	2	2019-09-07	Glass	49.1404	1.0601	15.734	0.116	10.05	0.213572	8.43824	12.5159	1.83814	0.138955	0.183344	99.4287
Y309	4	0.695967	3.49911	2	2019-09-07	Glass	49.3162	1.02886	15.9019	0	10.1948	0.113007	8.2529	12.0953	1.96261	0.142736	0.209095	99.2175
Y309	4	0.798208	3.502	2	2019-09-07	Glass	49.3328	1.00739	16.3659	0.018	10.1306	0.133742	8.34709	12.6574	2.0353	0.17204	0.133903	100.334
Y309	4	1.12718	3.50589	1	2018-10-11	Glass	49.7261	0.995994	15.9181	0.037	10.1586	0.141201	8.26093	12.4012	1.97703	0.135763	0.0838672	99.8359
Y309	4	0.698019	3.51368	2	2019-09-07	Glass	49.6349	1.11769	15.8779	0.042	10.0582	0.170028	8.52837	12.6992	1.86602	0.136119	0.168924	100.299
Y309	4	0.859399	3.52855	2	2019-09-07	Glass	49.4507	0.954675	16.2335	0.078	10.31	0.241565	8.29341	12.5189	1.99945	0.124776	0.0793119	100.284
Y309	4	0.702122	3.54281	2	2019-09-07	Glass	49.1155	1.00251	15.9905	0	10.2539	0.189727	8.33899	12.2949	1.95365	0.144627	0.119483	99.4039
Y309	4	0.861131	3.54327	2	2019-09-07	Glass	49.7342	0.972246	16.0103	0	10.0042	0.140999	8.44836	12.3866	2.08409	0.146517	0.183344	100.111
Y309	4	0.897788	3.5502	2	2019-09-07	Glass	49.6111	0.953699	16.3127	0.004	10.0684	0.131668	8.34304	12.4334	1.9656	0.140846	0.154504	100.119
Y309	4	0.704174	3.55737	2	2019-09-07	Glass	49.368	1.06205	15.9832	0.049	10.0786	0.254006	8.24784	12.5831	1.98651	0.124776	0.183344	99.9204
Y309	4	0.953206	3.5603	2	2019-09-07	Glass	49.2262	0.95858	16.3409	0.021	9.95012	0.249859	8.40988	12.4303	2.12193	0.132338	0.105063	99.9462
Y309	4	0.706226	3.57194	2	2019-09-07	Glass	48.919	1.04448	15.8831	0.011	10.0123	0.172102	8.42305	12.5892	1.93772	0.161642	0.179224	99.3328
Y309	4	0.962191	3.58468	2	2019-09-07	Glass	49.3256	0.95077	16.4639	0.223	10.1642	0.182469	8.30557	12.3092	1.9178	0.164478	0.168924	100.176
Y309	4	0.708277	3.58651	2	2019-09-07	Glass	49.8056	0.984936	16.0614	0.011	10.1438	0.133742	8.23771	12.2542	1.97456	0.151244	0.179224	99.9374
Y309	4	0.710329	3.60107	2	2019-09-07	Glass	49.2976	0.991769	15.93	0.095	10.0062	0.236381	8.40279	12.4171	1.99248	0.135174	0.184374	99.6889
Y309	4	0.937187	3.61529	2	2019-09-07	Glass	49.3918	0.89513	16.2418	0.152	10.1601	0.243638	8.28329	12.524	2.04526	0.138955	0.154504	100.231
Y309	4	0.89239	3.66141	2	2019-09-07	Glass	49.5614	0.949794	15.9394	0.067	9.79822	0.146183	8.44026	12.2267	1.98452	0.138955	0.159654	99.4121
Y309	4	0.961171	3.6855	2	2019-09-07	Glass	49.6556	0.842418	16.3315	0	10.3518	0.175212	8.11112	12.3978	1.9407	0.153134	0.174074	100.133
Y309	4	1.10647	3.69134	1	2018-10-11	Glass	49.8342	0.880545	16.248	0	9.61762	0.179462	8.2499	12.676	1.85688	0.138515	0.0978451	99.7789
Y309	4	0.939945	3.70672	2	2019-09-07	Glass	49.2169	0.821919	15.9029	0.018	9.682	0.182469	8.73599	13.0974	1.90486	0.12005	0.163774	99.8463
Y309	4	0.949333	3.72938	2	2019-09-07	Glass	49.698	0.858036	16.1667	0	9.91444	0.241565	8.47267	12.5464	1.99647	0.134229	0.129783	100.158
Y309	4	0.916474	3.74223	2	2019-09-07	Glass	49.6742	0.926367	15.7653	0.014	9.91342	0.211499	8.61142	12.7685	1.78836	0.116269	0.129783	99.9191
Y309	4	0.864225	3.76019	2	2019-09-07	Glass	49.4394	0.818014	16.1125	0.053	9.85123	0.2623	8.31468	12.6513	1.84013	0.150299	0.163774	99.6567
Y309	4	0.92525	3.76468	2	2019-09-07	Glass	49.6411	0.870726	16.1229	0.032	10.0174	0.216682	8.34709	12.3295	1.98651	0.118159	0.164804	99.847
Y309	4	0.892015	3.80881	2	2019-09-07	Glass	49.4125	0.830704	16.0625	0.106	9.97765	0.190763	8.49799	12.688	1.8949	0.150299	0.154504	99.9657
Y309	4	0.899231	3.83363	2	2019-09-07	Glass	49.8377	0.834608	16.0228	0.085	10.257	0.138926	8.28734	12.8346	2.08011	0.141791	0.163774	100.684
Y309	4	0.930115	3.8775	2	2019-09-07	Glass	49.5252	0.873654	16.2418	0.039	9.93075	0.251932	8.30962	12.4619	1.96958	0.125721	0.109183	99.8384
Y309	4	0.907024	3.89424	2	2019-09-07	Glass	49.7487	0.804348	16.2939	0.063	10.1785	0.154477	8.36633	12.6279	2.02036	0.127612	0.158624	100.544
Y309	4	1.11404	3.93203	1	2018-10-11	Glass	50.1441	0.836517	16.2182	0.052	10.1596	0.18766	8.31913	12.5698	1.98386	0.0963186	0.0978451	100.665
Y309	4	0.888551	3.94562	2	2019-09-07	Glass	49.4052	0.894154	16.2533	0.004	10.0653	0.102639	8.34405	12.6697	1.7784	0.129502	0.163774	99.81
Y309	4	0.858714	4.00326	2	2019-09-07	Glass	49.7011	0.834608	16.2481	0.028	9.9593	0.149293	8.33797	12.3896	2.02933	0.134229	0.154504	99.966
Y309	4	0.87198	4.01163	2	2019-09-07	Glass	49.4952	0.783849	16.2064	0.021	9.83696	0.182469	8.37545	12.2043	1.87598	0.116269	0.168924	99.2668
Y309	4	0.935888	4.01662	2	2019-09-07	Glass	49.3711	0.812157	15.8894	0.039	10.0816	0.168992	8.33899	12.4283	1.90386	0.136119	0.114333	99.2839
Y309	4	0.909534	4.04224	2	2019-09-07	Glass	49.5439	0.803372	16.4159	0	10.1081	0.123374	8.19821	12.7023	1.87598	0.113433	0.133903	100.018
Y309	4	1.14772	4.04367	1	2018-10-11	Glass	49.8413	0.814015	16.2089	0	9.54736	0.246874	8.34622	12.439	1.80316	0.127508	0.0838672	99.4582
Y309	4	0.921576	4.06204	2	2019-09-07	Glass	49.4745	0.84437	16.369	0	9.81963	0.175212	8.43925	12.5261	1.98651	0.105871	0.129783	99.8703
Y309	4	0.935659	4.08102	2	2019-09-07	Glass	49.6308	0.842418	15.9217	0.028	9.99702	0.249859	8.34203	12.5281	2.0811	0.0916915	0.134933	99.8476
Y309	4	0.910351	4.09796	2	2019-09-07	Glass	49.3028	0.78092	16.3315	0.042	10.1958	0.164844	8.39266	12.4039	1.93373	0.100199	0.203945	99.8523
Y309	4	0.893819	4.10551	2	2019-09-07	Glass	49.816	0.818014	16.125	0	10.3936	0.198021	8.3714	12.2857	1.86602	0.110597	0.144203	100.129
Y309	4	0.870756	4.11735	2	2019-09-07	Glass	49.3876	0.805324	16.0489	0.007	10.1948	0.208388	8.53647	12.4772	1.92975	0.108706	0.154504	99.8587
Y309	4	1.13853	4.11939	1	2018-10-11	Glass	49.2541	0.863912	16.1884	0.104	9.58751	0.167619	8.37833	12.4063	1.89888	0.118334	0.100641	99.068
Y309	4	0.860755	4.1547	2	2019-09-07	Glass	49.0938	0.819966	16.4702	0	9.86959	0.107823	8.42203	13.1147	1.87897	0.109652	0.203945	100.091
Y309	4	0.915045	4.20572	2	2019-09-07	Glass	49.668	0.808252	16.0166	0.056	9.85327	0.133742	8.4433	12.5424	1.87399	0.135174	0.139053	99.6698
Y309	4	0.883933	4.25704	2	2019-09-07	Glass	49.5925	0.819966	16.099	0.014	10.1571	0.236381	8.35013	12.5556	1.94767	0.0822388	0.084462	99.939
Y309	4	0.955252	4.27592	2	2019-09-07	Glass	49.1021	0.774087	16.3482	0.056	10.1744	0.229123	8.1253	12.6473	2.03132	0.100199	0.193645	99.7816
Y309	4	0.995663	4.29531	2	2019-09-07	Glass	49.8615	0.767254	16.222	0.046	10.1143	0.144109	8.30557	12.634	1.90784	0.115323	0.114333	100.232
Y309	4	0.960855	4.32862	2	2019-09-07	Glass	49.639	0.834608	16.0301	0.011	9.98785	0.246748	8.31468	12.6147	1.76844	0.127612	0.139053	99.7138
Y309	4	0.889941	4.35878	2	2019-09-07	Glass	49.4963	0.808252	16.0187	0.074	10.0521	0.161734	8.37443	12.5709	1.79333	0.109652	0.0741618	99.5335
Y309	4	0.974641	4.41103	2	2019-09-07	Glass	49.6763	0.81899	15.9342	0.064	10.0225	0.269557	8.57698	12.6941	1.70969	0.0945274	0.188495	100.049
Y309	4	0.89137	4.43919	2	2019-09-07	Glass	49.4	0.853155	16.0927	0	10.1663	0.203205	8.44634	12.743	1.94767	0.089801	0.168924	100.111
Y309	4	0.861163	4.47368	2	2019-09-07	Glass	49.8211	0.86975	16.2919	0.028	10.362	0.200094	8.61749	12.5139	1.88693	0.0992537	0.198795	100.889
Y309	4	0.856673	4.48736	2	2019-09-07	Glass	49.758	0.800443	15.9978	0	10.05	0.2623	8.62256	12.8184	1.8481	0.103035	0.168924	100.43
Y309	4	0.912508	4.50786	2	2019-09-07	Glass	49.549	0.799467	15.7809	0.039	10.2132	0.251932	8.49495	13.1157	1.83217	0.0954726	0.109183	100.281
Y309	4	0.905292	4.53701	2	2019-09-07	Glass	49.3225	0.76823	16.0583	0.025	9.90527	0.170028	8.57597	12.413	1.88594	0.0888557	0.168924	99.382
Y309	4	0.91525	4.54667	2	2019-09-07	Glass	49.637	0.811181	16.1136	0.06	10.5863	0.18558	8.47368	12.6585	1.83018	0.10398	0.159654	100.62
Y309	4	0.870944	4.58275	2	2019-09-07	Glass	49.6535	0.843394	15.928	0.011	9.93075	0.331762	8.59015	12.7399	1.8491	0.069005	0.163774	100.11
Y309	4	0.909911	4.60108	2	2019-09-07	Glass	49.2624	0.78092	16.2564	0	10.0174	0.136852	8.39266	12.745	1.98053	0.101144	0.139053	99.8125
Y309	4	0.910963	4.63593	2	2019-09-07	Glass	49.5076	0.85706	16.1167	0.053	10.4629	0.11819	8.55977	12.6228	1.8949	0.0850746	0.163774	100.442
Y309	4	0.861163	4.65369	2	2019-09-07	Glass	49.5356	0.845346	15.9426	0.018	9.93687	0.180396	8.36026	12.4497	1.87598	0.0860199	0.114333	99.345
Y309	4	1.18915	4.6594	1	2018-10-11	Glass	49.7669	0.833582	15.8667	0.015	9.95587	0.184017	8.39539	12.3062	1.73185	0.0871454	0.164007	99.3067
Y309	4	0.882797	4.68451	2	2019-09-07	Glass	49.6525	0.829728	16.4868	0.007	10.1071	0.208388	8.54559	12.7186	1.91382	0.089801	0.0896122	100.649
Y309	4	0.880348	4.69471	2	2019-09-07	Glass	49.8315	0.785801	16.0281	0.078	9.86245	0.201131	8.46356	12.5118	1.84412	0.10398	0.0999124	99.8103
Y309	4	0.895043	4.71288	2	2019-09-07	Glass	49.2718	0.821919	16.0093	0.155	9.88896	0.205278	8.46659	12.6615	1.94668	0.10209	0.233816	99.7629
Y309	4	0.92525	4.72288	2	2019-09-07	Glass	49.4663	0.811181	16.0176	0.184	10.0245	0.234307	8.42406	12.7348	1.87001	0.113433	0.144203	100.024
Y309	4	0.939741	4.73594	2	2019-09-07	Glass	49.7653	0.815085	15.8602	0.081	10.0347	0.151367	8.36532	12.2664	1.9895	0.0879104	0.154504	99.5713
Y309	4	0.944843	4.75267	2	2019-09-07	Glass	49.6194	0.798491	16.1063	0	10.2978	0.189727	8.41089	12.5322	1.68579	0.0945274	0.149354	99.8844
Y309	4	0.92627	4.77778	2	2019-09-07	Glass	49.517	0.791658	16.0698	0.028	9.87774	0.172102	8.52331	12.6462	1.8023	0.0945274	0.184374	99.707
Y309	4	0.932189	4.78961	2	2019-09-07	Glass	49.848	0.791658	16.0312	0.004	10.1459	0.264373	8.36127	12.3906	1.95265	0.0935821	0.184374	100.068
Y309	4	0.929332	4.8288	2	2019-09-07	Glass	49.8284	0.845346	16.3158	0.046	10.1917	0.218756	8.49293	12.2939	1.87001	0.0926368	0.184374	100.38
Y309	4	0.919535	4.87227	2	2019-09-07	Glass	49.7063	0.811181	16.1678	0.053	10.0133	0.130631	8.19315	12.4039	1.92875	0.0812935	0.133903	99.6232
Y309	4	0.918106	4.88288	2	2019-09-07	Glass	49.3845	0.803372	16.051	0.042	9.92464	0.283035	8.31164	12.6625	1.871	0.0954726	0.114333	99.5436
Y309	4	0.926066	4.89492	2	2019-09-07	Glass	49.248	0.826799	16.1511	0.113	9.99702	0.215646	8.49799	12.5607	1.85009	0.107761	0.238966	99.807
Y309	4	0.944639	4.91758	2	2019-09-07	Glass	49.9039	0.821919	16.2168	0.032	10.3518	0.208388	8.45242	12.3061	1.80927	0.100199	0.119483	100.322
Y309	4	0.958314	4.95533	2	2019-09-07	Glass	49.7291	0.848275	16.0291	0.032	10.0623	0.272667	8.4747	12.5027	1.94469	0.0935821	0.119483	100.108
Y309	4	0.923005	4.96227	2	2019-09-07	Glass	49.4901	0.792634	15.8372	0	10.2417	0.187653	8.42305	12.5953	1.84013	0.0973632	0.163774	99.6689
Y309	4	0.878449	5.02247	2	2019-09-07	Glass	49.6452	0.810205	16.0573	0.021	9.94401	0.159661	8.34709	12.5495	1.88096	0.0973632	0.159654	99.6719
Y309	4	0.939929	5.03517	2	2019-09-07	Glass	49.2521	0.825823	16.026	0.12	10.1877	0.226013	8.51622	12.6126	1.70173	0.0964179	0.163774	99.7283
Y309	4	0.967349	5.04037	2	2019-09-07	Glass	49.9142	0.803372	15.9791	0.124	9.94095	0.203205	8.54964	12.3672	1.82221	0.0850746	0.144203	99.9332
Y309	4	0.961577	5.05913	2	2019-09-07	Glass	49.7125	0.808252	16.2376	0.011	10.2702	0.236381	8.36228	12.7654	1.83217	0.0879104	0.223515	100.547
Y309	4	0.982936	5.08481	2	2019-09-07	Glass	49.8253	0.807276	16.3388	0.032	9.93891	0.201131	8.58002	12.5648	1.74653	0.089801	0.238966	100.363
Y309	4	1.18792	5.16269	1	2018-10-11	Glass	49.2735	0.830647	15.9274	0.015	9.94283	0.217723	8.32615	12.6771	1.83051	0.0871454	0.0941176	99.222
Y309	4	1.06955	5.16391	2	2019-09-07	Glass	49.9256	0.834608	16.1052	0.071	10.0245	0.195947	8.51014	12.7491	1.82619	0.079403	0.219395	100.541
Y309	4	1.0473	5.18432	2	2019-09-07	Glass	49.8873	0.804348	16.1094	0.078	10.2437	0.203205	8.51115	12.4568	1.91282	0.0860199	0.0947623	100.388
Y309	4	1.0373	5.19309	2	2019-09-07	Glass	49.1755	0.765302	16.2303	0	10.2947	0.146183	8.3238	12.4772	1.76844	0.0784577	0.193645	99.4536
Y309	4	1.01913	5.2284	2	2019-09-07	Glass	49.2635	0.776039	16.2199	0.032	10.1112	0.170028	8.43115	12.6666	1.7774	0.0850746	0.0700417	99.6029
Y309	4	1.04322	5.27738	2	2019-09-07	Glass	49.2614	0.777992	16.0729	0.12	10.3773	0.107823	8.45849	12.4711	1.97755	0.0879104	0.203945	99.9164
Y309	4	0.997704	5.31391	2	2019-09-07	Glass	49.906	0.813133	16.2283	0.025	10.0918	0.164844	8.52533	13.0078	1.93274	0.0850746	0.203945	100.984
Y309	4	0.957824	5.35439	2	2019-09-07	Glass	49.4321	0.862917	15.9665	0.039	10.1612	0.19491	8.26506	12.5974	1.72562	0.089801	0.0700417	99.4045
Y309	4	0.939929	5.36853	2	2019-09-07	Glass	49.7684	0.823871	16.1824	0	10.0225	0.218756	8.32582	12.4843	1.97655	0.0756219	0.0947623	99.973
Y309	4	0.884799	5.40836	2	2019-09-07	Glass	49.4932	0.880488	16.0155	0.134	10.4558	0.235344	8.60332	12.6279	1.98352	0.106816	0.114333	100.65
Y309	4	0.922899	5.42279	2	2019-09-07	Glass	49.0276	0.841442	16.0447	0	9.95828	0.144109	8.32278	12.6982	1.71766	0.0907463	0.188495	99.034
Y309	4	0.942815	5.45223	2	2019-09-07	Glass	49.6349	0.826799	16.0114	0	10.1979	0.220829	8.42608	12.5668	1.74255	0.0850746	0.154504	99.8668
Y309	4	0.935888	5.49812	2	2019-09-07	Glass	49.3462	0.799467	16.2272	0	10.3273	0.208388	8.50609	12.5383	1.74454	0.113433	0.159654	99.9707
Y309	4	0.906447	5.51833	2	2019-09-07	Glass	49.5139	0.821919	16.05	0.067	10.3396	0.149293	8.56787	12.4069	1.94469	0.105871	0.203945	100.171
Y309	4	0.888308	5.54392	2	2019-09-07	Glass	49.8232	0.859012	15.9227	0.039	9.82881	0.166918	8.46761	12.8143	1.8949	0.10209	0.119483	100.038
Y309	4	0.835447	5.5827	2	2019-09-07	Glass	49.3773	0.830704	15.9061	0	10.0235	0.203205	8.52533	12.5994	1.96759	0.0992537	0.124633	99.657
Y309	4	0.810139	5.60699	2	2019-09-07	Glass	49.6039	0.850227	16.0864	0	10.2529	0.161734	8.37443	12.5831	1.82321	0.108706	0.133903	99.9785
Y309	4	0.793301	5.6306	2	2019-09-07	Glass	49.6949	0.861941	16.0791	0.131	10.1143	0.231197	8.47267	12.746	1.73558	0.10398	0.174074	100.345
Y309	4	0.803115	5.64244	2	2019-09-07	Glass	49.7839	0.802396	15.9863	0.025	10.3783	0.182469	8.51115	12.5699	1.82818	0.122886	0.124633	100.315
Y309	4	0.784353	5.67332	2	2019-09-07	Glass	49.5139	0.8063	16.2303	0.088	10.1245	0.198021	8.58205	12.5159	1.76247	0.0935821	0.174074	100.089
Y309	4	0.817546	5.70189	2	2019-09-07	Glass	49.5118	0.817038	15.9989	0.025	10.0307	0.166918	8.51318	12.6452	1.85208	0.0765672	0.174074	99.8114
Y309	4	0.782586	5.73189	2	2019-09-07	Glass	49.578	0.817038	16.2387	0	10.1907	0.239491	8.60939	12.3428	1.79134	0.089801	0.174074	100.071
Y309	4	0.752314	5.78329	2	2019-09-07	Glass	49.3225	0.791658	15.9436	0	10.0816	0.229123	8.27417	12.576	1.90685	0.0926368	0.203945	99.4221
Y309	4	0.828515	5.80205	2	2019-09-07	Glass	49.6856	0.782873	15.8831	0	10.1061	0.184543	8.39671	12.6585	1.87299	0.113433	0.133903	99.8178
Y309	4	0.841792	5.84014	2	2019-09-07	Glass	49.7115	0.825823	15.7559	0	10.153	0.130631	8.47368	12.4741	1.71865	0.089801	0.0442911	99.3774
Y309	4	0.787817	5.86006	2	2019-09-07	Glass	49.4538	0.8063	16.0041	0	10.1102	0.18558	8.30354	12.6707	1.79632	0.104925	0.133903	99.5694
Y309	4	0.847276	5.90595	2	2019-09-07	Glass	49.6204	0.833632	16.0614	0	10.0918	0.138926	8.40279	12.5251	1.97058	0.109652	0.139053	99.8934
Y309	4	0.82101	5.93683	2	2019-09-07	Glass	49.3525	0.81899	15.831	0.113	10.1948	0.218756	8.54964	12.8143	1.8949	0.0907463	0.188495	100.067
Y309	4	0.803981	5.97753	2	2019-09-07	Glass	49.4766	0.859012	16.2658	0.039	10.0541	0.274741	8.40785	12.6911	1.8003	0.089801	0.040171	99.9984
Y309	4	0.815815	6.00033	2	2019-09-07	Glass	49.5573	0.797515	16.2293	0	10.1428	0.170028	8.4271	12.5414	1.84013	0.10209	0.119483	99.9271
Y309	4	0.820721	6.02544	2	2019-09-07	Glass	49.3949	0.799467	15.9061	0.004	10.4191	0.166918	8.27721	12.5271	1.86602	0.104925	0.104033	99.5697
Y309	4	0.843524	6.03699	2	2019-09-07	Glass	48.9872	0.792634	16.1302	0	10.1285	0.210462	8.48887	12.6208	1.85009	0.089801	0.139053	99.4377
Y309	4	0.858533	6.1002	2	2019-09-07	Glass	49.3525	0.790682	16.247	0	10.0592	0.231197	8.33291	12.575	1.72662	0.0841294	0.144203	99.5434
Y309	4	0.791569	6.12559	2	2019-09-07	Glass	49.3835	0.838513	16.0343	0.028	10.4762	0.220829	8.40583	12.6493	1.71467	0.0945274	0.168924	100.015
Y309	4	0.853915	6.16485	2	2019-09-07	Glass	49.489	0.821919	16.0176	0.067	10.1907	0.228087	8.46254	12.1676	1.73359	0.108706	0.163774	99.4506
Y309	4	0.874985	6.20872	2	2019-09-07	Glass	49.1497	0.776039	15.9905	0	10.207	0.23327	8.62154	12.5678	1.6848	0.089801	0.154504	99.475
Y309	4	0.809753	6.26009	2	2019-09-07	Glass	49.6742	0.802396	15.8529	0	10.0144	0.210462	8.41798	12.9874	1.96261	0.0812935	0.154504	100.158
Y309	4	1.07893	6.30395	1	2018-10-11	Glass	49.1297	0.88348	16.1308	0.052	10.2229	0.184017	8.63821	12.1653	1.78558	0.0898974	0.111823	99.3937
Y309	4	0.821876	6.31118	2	2019-09-07	Glass	49.4952	0.819966	16.0354	0	10.3538	0.238454	8.36633	12.2236	1.76147	0.089801	0.168924	99.553
Y309	4	0.762994	6.36313	2	2019-09-07	Glass	49.489	0.852179	16.0573	0.028	10.2499	0.208388	8.35215	12.5597	1.80927	0.089801	0.163774	99.8594
Y309	4	0.765014	6.44135	2	2019-09-07	Glass	49.5325	0.791658	16.051	0.049	10.0827	0.154477	8.50204	12.4935	1.85407	0.0831841	0.133903	99.728
Y309	4	0.78724	6.46386	2	2019-09-07	Glass	49.7549	0.819966	16.1886	0.011	9.98479	0.179359	8.50913	12.3591	1.80927	0.0860199	0.124633	99.8268
Y309	4	0.764437	6.52159	2	2019-09-07	Glass	49.6401	0.781896	15.8842	0.035	10.3202	0.238454	8.40178	12.4314	2.01041	0.0992537	0.179224	100.022
Y309	4	0.81899	6.58306	2	2019-09-07	Glass	49.4952	0.794586	15.7851	0.049	10.2651	0.184543	8.51521	12.4171	1.65194	0.106816	0.124633	99.3893
Y309	4	0.764437	6.60558	2	2019-09-07	Glass	49.7663	0.788729	15.9624	0.049	9.90629	0.229123	8.67522	12.3509	1.90784	0.0992537	0.0793119	99.8143
Y309	4	1.10618	6.61568	1	2018-10-11	Glass	49.3775	0.801296	15.6201	0	10.2911	0.156687	8.52282	12.5504	1.84321	0.0871454	0.100641	99.3509
Y309	4	0.754624	6.63049	2	2019-09-07	Glass	49.5345	0.805324	15.9227	0.049	10.1153	0.133742	8.45748	12.8723	1.86702	0.0916915	0.228666	100.078
Y309	4	0.819856	6.68697	2	2019-09-07	Glass	49.3504	0.792634	16.2084	0	10.5302	0.151367	8.45849	12.4813	1.81723	0.0916915	0.119483	100.001
Y309	4	0.786662	6.72824	2	2019-09-07	Glass	49.7187	0.822895	16.0771	0.028	10.0154	0.210462	8.42811	12.7674	1.95066	0.0964179	0.139053	100.254
Y309	4	0.704978	6.76461	2	2019-09-07	Glass	49.8667	0.810205	16.2554	0	10.469	0.159661	8.42406	12.5984	1.88395	0.0916915	0.144203	100.703
Y309	4	1.19731	6.78355	1	2018-10-11	Glass	49.6609	0.820863	15.9325	0	10.0151	0.163064	8.45057	12.9753	1.78851	0.0761376	0.104368	99.9873
Y309	4	0.708153	6.79578	2	2019-09-07	Glass	49.3876	0.829728	16.0833	0.067	10.2162	0.159661	8.43419	12.5994	1.81026	0.0803483	0.174074	99.8418
Y305	24	1.0543	0.241784	1	2018-10-10	Glass	50.0635	1.54585	14.5761	0.108	10.5722	0.183106	8.37231	12.4932	1.80609	0.186216	0.121142	100.028
Y305	24	1.05256	0.338633	1	2018-10-10	Glass	50.0788	1.56737	14.7785	0.004	10.3734	0.194948	8.53586	12.3675	1.89107	0.213736	0.205009	100.21
Y305	24	1.05082	0.435483	1	2018-10-10	Glass	49.9127	1.58302	14.5966	0.007	10.4808	0.118427	8.37331	12.5902	1.9907	0.202728	0.174257	100.03
Y305	24	1.04907	0.532332	1	2018-10-10	Glass	49.2347	1.55367	14.5566	0.075	10.254	0.169441	8.49272	12.6709	1.85883	0.199976	0.224578	99.2904
Y305	24	1.04733	0.629181	1	2018-10-10	Glass	49.8128	1.54682	14.536	0.082	10.4447	0.160331	8.73353	12.343	1.84125	0.206397	0.215259	99.9221
Y305	24	1.04385	0.82288	1	2018-10-10	Glass	49.5538	1.62607	14.6131	0.034	10.5019	0.192215	8.59807	12.2276	1.63222	0.206397	0.207804	99.3932
Y305	24	1.0421	0.919729	1	2018-10-10	Glass	49.2307	1.64075	14.4405	0.037	10.5079	0.185839	8.89106	12.6658	1.85493	0.182547	0.110891	99.7479
Y305	24	1.04036	1.01658	1	2018-10-10	Glass	49.3642	1.584	14.5607	0.108	10.4196	0.147578	8.47265	12.5739	1.8647	0.187133	0.211532	99.494
Y305	24	1.03862	1.11343	1	2018-10-10	Glass	49.3438	1.57715	14.574	0.026	10.801	0.105673	8.69641	12.4063	1.8686	0.209149	0.183576	99.7918
Y305	24	1.03687	1.21028	1	2018-10-10	Glass	50.1624	1.57422	14.6336	0.038	10.3303	0.132091	8.56396	12.8436	1.7973	0.193555	0.219918	100.489
Y305	24	1.03513	1.30713	1	2018-10-10	Glass	49.4702	1.56443	14.534	0.082	10.6394	0.169441	8.67333	12.439	1.92526	0.180712	0.124869	99.8027
Y305	24	1.03339	1.40398	1	2018-10-10	Glass	49.2562	1.57324	14.4127	0.216	10.5732	0.198592	8.65125	12.5902	1.87349	0.194472	0.100641	99.6399
Y305	24	1.03164	1.50083	1	2018-10-10	Glass	49.6649	1.56248	14.7508	0.03	10.3704	0.215901	8.66129	12.5453	1.87446	0.180712	0.142574	99.9988
Y305	24	1.02816	1.69452	1	2018-10-10	Glass	49.6792	1.59868	14.7641	0	10.249	0.233209	8.71146	12.4247	1.85102	0.186216	0.246942	99.9446
Y305	24	1.02641	1.79137	1	2018-10-10	Glass	49.6211	1.51649	14.7837	0.067	10.1556	0.21499	8.59908	12.6893	1.72697	0.158696	0.179849	99.7128
Y305	24	0.419831	1.84577	2	2019-08-16	Glass	49.4303	1.45812	15.1653	0	10.1361	0.157009	8.73067	12.38	1.89055	0.195429	0.255446	99.7989
Y305	24	1.02467	1.88822	1	2018-10-10	Glass	49.8749	1.48812	14.5792	0.067	10.2048	0.192215	8.64624	12.2633	1.78069	0.179795	0.183576	99.4599
Y305	24	0.417527	1.90275	2	2019-08-16	Glass	49.4522	1.44732	14.9825	0.046	9.97677	0.186916	8.47496	12.4386	1.81267	0.209247	0.200855	99.2279
Y305	24	0.415223	1.95973	2	2019-08-16	Glass	49.3117	1.43063	14.9556	0	10.1178	0.161682	8.54424	12.4807	1.9071	0.202338	0.260596	99.3724
Y305	24	1.02293	1.98507	1	2018-10-10	Glass	49.0604	1.49301	15.0406	0.093	10.3754	0.153043	8.46562	12.2633	1.89595	0.183464	0.196622	99.2205
Y305	24	0.412919	2.01671	2	2019-08-16	Glass	49.4865	1.40412	15.0641	0.064	10.1036	0.165421	8.63287	12.0789	1.82338	0.194442	0.325488	99.3427
Y305	24	0.410614	2.07368	2	2019-08-16	Glass	49.2815	1.41688	15.0723	0.053	10.0519	0.175701	8.63287	12.5989	1.86621	0.195429	0.276047	99.6207
Y305	24	0.406006	2.18764	2	2019-08-16	Glass	49.6186	1.33637	15.2046	0.043	10.0701	0.138318	8.80198	12.4047	1.82046	0.229974	0.230726	99.8988
Y305	24	0.401398	2.30159	2	2019-08-16	Glass	49.3315	1.36484	15.1209	0.043	10.1848	0.207477	8.38328	12.5311	1.83019	0.185558	0.220425	99.4029
Y305	24	0.399094	2.35857	2	2019-08-16	Glass	49.6613	1.3835	15.1436	0.142	9.94431	0.154206	8.65732	12.6277	1.874	0.205299	0.160684	99.9539
Y305	24	0.392181	2.5295	2	2019-08-16	Glass	49.6696	1.26567	15.1829	0	10.1614	0.202804	8.59518	12.6081	1.98985	0.18161	0.140083	99.9973
Y305	24	0.389877	2.58648	2	2019-08-16	Glass	49.7498	1.23425	15.5041	0.085	9.82661	0.191589	8.59823	12.6934	2.06189	0.172727	0.360509	100.478
Y305	24	0.387573	2.64345	2	2019-08-16	Glass	49.4407	1.23032	15.282	0.014	9.92909	0.14486	8.54526	12.4571	1.78833	0.191481	0.211155	99.2343
Y305	24	0.37743	2.68125	2	2019-08-16	Glass	49.3491	1.16453	15.2531	0.05	10.1726	0.147664	8.43625	12.6287	1.7786	0.192468	0.255446	99.4285
Y305	24	0.376532	2.70011	2	2019-08-16	Glass	49.2212	1.2097	15.3554	0.096	9.97373	0.230841	8.50145	12.5711	1.88763	0.163844	0.129783	99.3406
Y305	24	0.375634	2.71898	2	2019-08-16	Glass	49.8809	1.20479	15.687	0.06	9.82965	0.13271	8.58601	12.3728	1.91586	0.170753	0.235876	100.076
Y305	24	0.374735	2.73784	2	2019-08-16	Glass	49.9371	1.20577	15.5981	0.046	10.06	0.175701	8.53201	12.6585	1.83311	0.168779	0.230726	100.446
Y305	24	0.373837	2.7567	2	2019-08-16	Glass	49.5104	1.20185	15.3946	0.078	10.0498	0.21028	8.66038	12.4694	1.94409	0.149039	0.210125	99.878
Y305	24	0.372939	2.77557	2	2019-08-16	Glass	49.1514	1.26763	15.3946	0.036	9.84995	0.227103	8.64611	12.6606	1.86524	0.180623	0.175104	99.4544
Y305	24	0.372041	2.79443	2	2019-08-16	Glass	49.4189	1.18417	15.6023	0.085	9.89357	0.213084	8.49228	12.8075	2.07941	0.172727	0.185404	100.134
Y305	24	0.371142	2.81329	2	2019-08-16	Glass	49.807	1.13901	15.3285	0.142	9.99707	0.135514	8.79383	12.3985	1.85064	0.187532	0.155534	99.9351
Y305	24	0.370244	2.83215	2	2019-08-16	Glass	49.8913	1.18025	15.374	0.082	10.0864	0.126168	8.89469	12.0563	1.86427	0.207273	0.305917	100.068
Y305	24	0.369346	2.85102	2	2019-08-16	Glass	49.5916	1.16846	15.7345	0.082	9.64905	0.114953	8.57073	12.7664	1.95967	0.180623	0.0947623	99.9127
Y305	24	0.368448	2.86988	2	2019-08-16	Glass	49.5593	1.13802	15.8233	0.096	9.87734	0.165421	8.69603	12.5198	1.7932	0.168779	0.190555	100.028
Y305	24	0.367549	2.88874	2	2019-08-16	Glass	50.2565	1.17534	15.688	0	10.0011	0.142056	8.56054	12.5002	1.92852	0.165818	0.220425	100.639
Y305	24	0.366651	2.90761	2	2019-08-16	Glass	49.3367	1.15766	15.6921	0.092	10.1056	0.123364	8.54526	12.7972	1.96746	0.158909	0.220425	100.197
Y305	24	0.364855	2.94533	2	2019-08-16	Glass	49.5416	1.17239	15.5971	0.067	9.92909	0.228037	8.7215	12.2896	1.78541	0.159896	0.134933	99.6265
Y305	24	0.363956	2.96419	2	2019-08-16	Glass	49.9516	1.16355	15.8057	0	10.132	0.231776	8.32215	12.6842	1.94701	0.173714	0.180254	100.592
Y305	24	0.363058	2.98306	2	2019-08-16	Glass	49.4855	1.17534	15.6074	0	9.95242	0.1	8.64102	12.5557	1.89347	0.190494	0.300767	99.9021
Y305	24	0.36216	3.00192	2	2019-08-16	Glass	49.3772	1.11544	15.5702	0	9.77994	0.158879	8.64408	12.5424	1.95967	0.187532	0.175104	99.5105
Y305	24	0.361262	3.02078	2	2019-08-16	Glass	49.372	1.14686	15.6673	0	9.72616	0.182243	8.64102	12.6708	1.76594	0.185558	0.280167	99.6382
Y305	24	0.360363	3.03964	2	2019-08-16	Glass	49.6748	1.0742	15.2221	0.135	9.36901	0.175701	9.04546	12.6195	1.74745	0.162857	0.185404	99.4115
Y305	24	0.358567	3.07737	2	2019-08-16	Glass	49.9641	1.11839	15.4235	0.007	9.70688	0.102804	8.49941	12.6133	1.90321	0.178649	0.175104	99.6924
Y305	24	0.357669	3.09623	2	2019-08-16	Glass	49.5479	1.12329	15.438	0.018	9.66325	0.21028	8.36698	12.7284	1.76692	0.184571	0.204975	99.2526
Y305	24	0.35677	3.1151	2	2019-08-16	Glass	49.7935	1.05947	15.5052	0.032	9.63485	0.147664	8.69909	12.7829	1.9548	0.177662	0.169954	99.957
Y305	24	0.355872	3.13396	2	2019-08-16	Glass	50.2409	1.11348	15.5434	0	10.061	0.158879	8.43727	12.493	1.90418	0.164831	0.160684	100.278
Y305	24	0.354974	3.15282	2	2019-08-16	Glass	49.4053	1.14391	15.4235	0.05	10.1594	0.188785	8.57073	12.455	1.90807	0.169766	0.250296	99.7249
Y305	24	0.354076	3.17168	2	2019-08-16	Glass	49.3262	1.09089	15.7407	0.085	9.80835	0.158879	8.4006	12.3317	1.97135	0.162857	0.215275	99.2918
Y305	24	0.353177	3.19055	2	2019-08-16	Glass	50.0255	1.06831	15.4752	0.032	9.75559	0.171028	8.56258	12.3831	1.91392	0.174701	0.215275	99.7772
Y305	24	0.352279	3.20941	2	2019-08-16	Glass	49.3023	1.05162	15.9948	0.05	10.0072	0.142056	8.55035	12.5157	1.95772	0.190494	0.164804	99.927
Y305	24	0.351381	3.22827	2	2019-08-16	Glass	49.9672	1.07715	15.593	0.107	9.97373	0.191589	8.58601	12.5146	1.76886	0.156935	0.169954	100.106
Y305	24	0.350573	3.27325	2	2019-08-16	Glass	49.551	1.12035	15.8987	0.028	9.67442	0.163551	8.4006	12.4201	1.75621	0.186545	0.155534	99.355
Y305	24	0.350088	3.28672	2	2019-08-16	Glass	49.7425	1.04769	15.595	0.075	9.81139	0.140187	8.64306	12.5475	1.94409	0.177662	0.145234	99.8693
Y305	24	0.349603	3.30018	2	2019-08-16	Glass	50.0016	1.01332	15.6508	0	9.86719	0.135514	8.64306	12.9473	2.05215	0.174701	0.145234	100.631
Y305	24	0.349118	3.31365	2	2019-08-16	Glass	50.116	1.04474	15.8161	0.025	9.82864	0.135514	8.72965	12.6102	1.86232	0.131273	0.175104	100.475
Y305	24	0.348633	3.32711	2	2019-08-16	Glass	49.7643	1.04278	15.6374	0.014	9.61252	0.166355	8.43727	12.6051	1.72798	0.172727	0.165834	99.3462
Y305	24	0.348149	3.34058	2	2019-08-16	Glass	49.5156	0.973064	15.9183	0.036	10.2649	0.140187	8.57174	12.5228	1.86816	0.148052	0.155534	100.114
Y305	24	0.347664	3.35405	2	2019-08-16	Glass	49.4532	1.05456	15.6663	0.178	9.52527	0.171028	8.48923	12.5157	1.95383	0.155948	0.160684	99.3237
Y305	24	0.347179	3.36751	2	2019-08-16	Glass	49.7227	0.981901	15.8078	0.061	9.58614	0.154206	8.55952	12.8476	1.82825	0.155948	0.180254	99.8853
Y305	24	0.346694	3.38098	2	2019-08-16	Glass	49.7258	1.05653	15.5702	0.1	9.71094	0.194393	8.64509	12.5085	1.97038	0.148052	0.140083	99.77
Y305	24	0.346209	3.39444	2	2019-08-16	Glass	49.4241	1.04965	15.8657	0	9.70688	0.180374	8.78059	12.7829	1.85064	0.158909	0.220425	100.02
Y305	24	0.345724	3.40791	2	2019-08-16	Glass	50.1056	1.02118	15.6384	0	9.66528	0.135514	8.38939	12.7561	1.75913	0.129299	0.125663	99.7256
Y305	24	0.345239	3.42138	2	2019-08-16	Glass	49.4376	1.06242	16.002	0.053	9.72616	0.221495	8.46987	13.0233	1.85258	0.147065	0.105063	100.101
Y305	24	0.344754	3.43484	2	2019-08-16	Glass	48.9704	0.99172	15.908	0.107	9.82762	0.156075	8.50247	13.0223	1.80488	0.131273	0.154504	99.5763
Y305	24	0.344269	3.44831	2	2019-08-16	Glass	49.4085	1.01332	16.1528	0	9.81038	0.161682	8.59721	12.5927	1.82046	0.17174	0.206005	99.9348
Y305	24	0.343784	3.46177	2	2019-08-16	Glass	49.6436	1.02118	16.0971	0.039	9.80023	0.126168	8.58601	12.4612	1.87108	0.152	0.210125	100.008
Y305	24	0.3433	3.47524	2	2019-08-16	Glass	50.0026	1.0418	15.9318	0.086	9.68253	0.138318	8.71437	12.8558	1.94117	0.135221	0.180254	100.71
Y305	24	0.342815	3.48871	2	2019-08-16	Glass	49.089	1.04376	15.846	0.011	9.75559	0.154206	8.63083	12.9052	1.90613	0.174701	0.134933	99.6513
Y305	24	0.34233	3.50217	2	2019-08-16	Glass	49.9267	1.04278	15.938	0.142	9.75863	0.182243	8.72354	12.8229	1.92073	0.166805	0.215275	100.84
Y305	24	0.341845	3.51564	2	2019-08-16	Glass	49.7779	0.944589	15.8615	0.053	9.78298	0.165421	8.66139	12.4756	1.94312	0.166805	0.206005	100.038
Y305	24	0.34136	3.5291	2	2019-08-16	Glass	50.012	0.984847	15.8243	0	9.75153	0.130841	8.68075	12.7078	1.88471	0.146078	0.186435	100.309
Y305	24	0.392883	3.54057	2	2019-08-16	Glass	49.4376	1.03492	15.7531	0	9.85299	0.118692	8.59314	12.5691	1.93923	0.160883	0.264716	99.7243
Y305	24	0.391127	3.55691	2	2019-08-16	Glass	49.7102	1.0251	16.0671	0.082	9.66021	0.158879	8.64204	12.7325	1.92852	0.156935	0.175104	100.339
Y305	24	0.389371	3.57325	2	2019-08-16	Glass	49.525	0.979937	15.8429	0.103	9.98489	0.133645	8.60027	12.5311	1.80878	0.173714	0.160684	99.8439
Y305	24	0.387615	3.58958	2	2019-08-16	Glass	49.346	0.976992	16.0103	0.053	9.82357	0.121495	8.5585	12.7089	1.89834	0.176675	0.210125	99.8839
Y305	24	0.385859	3.60592	2	2019-08-16	Glass	49.9922	0.963245	16.0237	0.057	9.48265	0.247664	8.49839	12.7397	1.86329	0.17174	0.140083	100.18
Y305	24	0.384103	3.62225	2	2019-08-16	Glass	49.4969	0.926915	15.7758	0.086	9.30205	0.11028	8.60944	12.9031	1.75426	0.152	0.145234	99.262
Y305	24	0.993293	3.63151	1	2018-10-10	Glass	49.5712	1.05959	15.7814	0.022	9.71699	0.178551	8.65828	12.6556	1.85102	0.13026	0.0969132	99.7218
Y305	24	0.382347	3.63859	2	2019-08-16	Glass	50.1587	0.967173	16.0351	0.011	9.55368	0.21028	8.36188	12.6102	1.83019	0.156935	0.155534	100.051
Y305	24	0.380591	3.65493	2	2019-08-16	Glass	49.4168	0.905313	15.94	0	9.65412	0.135514	8.73678	12.7479	1.91197	0.152	0.185404	99.7858
Y305	24	0.378835	3.67126	2	2019-08-16	Glass	50.1306	0.959317	15.8584	0.085	9.5902	0.196262	8.58295	12.6421	1.92268	0.155948	0.270897	100.394
Y305	24	0.377079	3.6876	2	2019-08-16	Glass	49.3772	0.926915	15.8099	0	9.65717	0.0841121	8.62879	12.64	1.89542	0.151013	0.255446	99.426
Y305	24	0.375323	3.70394	2	2019-08-16	Glass	49.5198	0.982883	16.1714	0.014	9.47352	0.200935	8.64204	12.6051	1.81364	0.169766	0.134933	99.728
Y305	24	0.373567	3.72027	2	2019-08-16	Glass	48.8237	0.932806	15.9029	0.032	9.64093	0.142056	8.46885	12.8538	1.84382	0.156935	0.244116	99.0418
Y305	24	0.99155	3.72836	1	2018-10-10	Glass	49.7893	0.994037	15.8883	0.109	9.79126	0.104762	8.50074	12.8201	1.78851	0.150441	0.0866628	100.023
Y305	24	0.371811	3.73661	2	2019-08-16	Glass	49.5718	0.889602	16.065	0.057	9.36699	0.214953	8.67668	12.6863	1.79223	0.157922	0.164804	99.6433
Y305	24	0.370055	3.75295	2	2019-08-16	Glass	49.4532	0.962263	16.0051	0.036	9.56281	0.130841	8.97924	12.5835	1.87595	0.160883	0.170984	99.9208
Y305	24	0.368299	3.76928	2	2019-08-16	Glass	49.6322	0.945571	16.1177	0.018	9.37916	0.165421	8.58601	12.53	1.78931	0.155948	0.190555	99.5099
Y305	24	0.366543	3.78562	2	2019-08-16	Glass	49.5208	0.861127	15.9721	0.007	9.73123	0.0953271	8.59314	12.4262	1.87205	0.158909	0.150384	99.3883
Y305	24	0.364787	3.80196	2	2019-08-16	Glass	49.3325	0.875856	16.2251	0.11	9.65412	0.133645	8.64815	12.5691	1.86913	0.14213	0.165834	99.7256
Y305	24	0.363031	3.81829	2	2019-08-16	Glass	49.7175	0.903349	16.1435	0.032	9.54252	0.179439	8.51775	12.4077	1.764	0.138182	0.185404	99.5314
Y305	24	0.989807	3.82521	1	2018-10-10	Glass	49.4988	0.993059	15.9643	0	9.63167	0.219545	8.64724	12.9283	1.90084	0.122004	0.108096	100.014
Y305	24	0.361275	3.83463	2	2019-08-16	Glass	49.6134	0.873892	16.094	0.118	9.28785	0.180374	8.48923	12.5002	1.90515	0.158909	0.181284	99.4023
Y305	24	0.359519	3.85097	2	2019-08-16	Glass	49.5916	0.908259	15.9566	0.025	9.49077	0.163551	8.63796	12.8743	2.02587	0.124364	0.129783	99.928
Y305	24	0.357763	3.8673	2	2019-08-16	Glass	49.5812	0.903349	16.1322	0.043	9.36699	0.135514	8.46987	12.3461	1.84188	0.158909	0.130813	99.1098
Y305	24	0.356007	3.88364	2	2019-08-16	Glass	49.833	0.900403	16.0867	0	9.54252	0.138318	8.67769	12.8815	1.96648	0.143117	0.165834	100.336
Y305	24	0.354251	3.89998	2	2019-08-16	Glass	49.6977	0.876838	16.0805	0	9.6389	0.157944	8.60638	12.8157	1.8925	0.135221	0.124633	100.026
Y305	24	0.352495	3.91631	2	2019-08-16	Glass	49.4282	0.889602	16.0909	0.007	9.27871	0.172897	8.65528	12.419	1.94117	0.16187	0.150384	99.195
Y305	24	0.988064	3.92206	1	2018-10-11	Glass	49.9769	0.918702	15.988	0	9.59353	0.17764	8.50977	13.1173	1.85004	0.137598	0.104368	100.374
Y305	24	0.348983	3.94899	2	2019-08-16	Glass	49.5479	0.871928	15.9349	0.039	9.41569	0.121495	8.58397	12.676	1.80488	0.143117	0.165834	99.3047
Y305	24	0.347227	3.96532	2	2019-08-16	Glass	49.6957	0.838544	15.9225	0.06	9.61658	0.114019	8.57276	13.0213	1.84285	0.143117	0.150384	99.9777
Y305	24	0.345471	3.98166	2	2019-08-16	Glass	49.9693	0.907277	16.2747	0	9.44511	0.180374	8.52183	12.6493	1.91294	0.151013	0.160684	100.173
Y305	24	0.343715	3.998	2	2019-08-16	Glass	49.4012	0.867019	16.3026	0	9.48265	0.13271	8.5259	13.0994	1.69682	0.152	0.0896122	99.7499
Y305	24	0.341959	4.01433	2	2019-08-16	Glass	49.757	0.832652	15.8398	0.111	9.4238	0.0981308	8.60231	12.9997	1.83603	0.160883	0.125663	99.7871
Y305	24	0.986321	4.01891	1	2018-10-11	Glass	49.4142	0.905004	15.9161	0.007	9.27535	0.1494	8.35425	13.007	1.83344	0.120169	0.0559115	99.0377
Y305	24	0.379448	4.036	2	2019-08-16	Glass	49.9121	0.876838	16.096	0.05	9.6247	0.170093	8.49941	12.6297	1.88666	0.154961	0.160684	100.061
Y305	24	0.392748	4.06082	2	2019-08-17	Glass	49.3647	0.854254	16.1849	0.139	9.54049	0.123364	8.55544	12.5537	1.91002	0.143117	0.295617	99.6646
Y305	24	0.382051	4.0818	2	2019-08-17	Glass	49.3991	0.89844	16.1849	0	9.23001	0.135514	8.56767	13.1056	1.9071	0.137195	0.175104	99.7405
Y305	24	0.369908	4.1007	2	2019-08-17	Glass	50.3523	0.899421	16.2437	0.021	9.52019	0.169159	8.59823	12.7253	1.99082	0.154961	0.141113	100.816
Y305	24	0.373774	4.11306	2	2019-08-17	Glass	50.1702	0.854254	16.3935	0.064	9.31625	0.21028	8.70826	12.8353	1.83019	0.143117	0.120513	100.646
Y305	24	0.984577	4.11576	1	2018-10-11	Glass	49.1216	0.809123	15.728	0.139	9.36167	0.120248	8.95929	12.9988	1.79534	0.118334	0.136051	99.2875
Y305	24	0.374083	4.1282	2	2019-08-17	Glass	49.4896	0.843453	16.3543	0.025	9.60238	0.188785	8.63389	12.9226	1.84869	0.151013	0.140083	100.2
Y305	24	0.374391	4.14335	2	2019-08-17	Glass	49.9142	0.840507	16.408	0.128	9.43091	0.14486	8.65324	12.7243	1.94312	0.141143	0.134933	100.463
Y305	24	0.3747	4.1585	2	2019-08-17	Glass	49.5427	0.865055	16.3336	0.046	9.41264	0.116822	8.5585	12.825	1.79417	0.126338	0.130813	99.7516
Y305	24	0.375317	4.1888	2	2019-08-17	Glass	49.5958	0.834616	16.5257	0.153	9.22088	0.166355	8.57174	12.6636	1.93631	0.135221	0.185404	99.9887
Y305	24	0.375626	4.20395	2	2019-08-17	Glass	49.5521	0.804177	16.4235	0.061	9.5902	0.121495	8.40161	12.4612	1.99277	0.121403	0.160684	99.6901
Y305	24	0.375935	4.2191	2	2019-08-17	Glass	49.6936	0.771774	16.5257	0	9.28379	0.147664	8.66751	12.6544	1.79223	0.153974	0.140083	99.8307
Y305	24	0.376243	4.23425	2	2019-08-17	Glass	49.8788	0.784539	16.2541	0.018	9.24726	0.168224	8.60129	12.5886	1.8117	0.123377	0.150384	99.6262
Y305	24	0.376552	4.2494	2	2019-08-17	Glass	50.0817	0.855236	16.3243	0.057	9.39337	0.142991	8.66649	12.7572	1.90029	0.13226	0.0700417	100.381
Y305	24	0.358921	4.2558	2	2019-08-16	Glass	50.0786	0.860145	16.5598	0	9.51715	0.199065	8.4281	12.2361	1.88374	0.144104	0.112273	100.019
Y305	24	0.355307	4.26733	2	2019-08-16	Glass	49.7602	0.803195	16.1869	0.018	9.39844	0.0962617	8.49738	12.8517	1.81267	0.128312	0.207035	99.7601
Y305	24	0.366149	4.2787	2	2019-08-16	Glass	49.5281	0.787485	16.3171	0.079	9.3193	0.136449	8.57684	12.8024	1.83701	0.147065	0.126693	99.6574
Y305	24	0.384942	4.28889	2	2019-08-16	Glass	49.5864	0.813996	16.2096	0.043	9.34872	0.117757	8.54322	13.0275	1.96551	0.135221	0.212185	100.003
Y305	24	0.981091	4.30946	1	2018-10-11	Glass	49.5681	0.824777	16.399	0	9.58651	0.111139	8.44154	12.7649	1.92526	0.129342	0.0698893	99.8205
Y305	24	0.391736	4.31593	2	2019-08-16	Glass	49.1494	0.778648	16.6983	0.039	9.46337	0.126168	8.69399	12.4745	1.82143	0.112519	0.0906422	99.4479
Y305	24	0.394193	4.33601	2	2019-08-16	Glass	49.2232	0.761955	16.3594	0.104	9.49889	0.171028	8.54831	12.7212	1.78931	0.131273	0.201885	99.5105
Y305	24	0.832256	4.3515	1	2018-10-11	Glass	49.5882	0.830492	16.2243	0.026	9.84062	0.211578	8.4957	12.8072	1.88546	0.115383	0.13913	100.164
Y305	24	0.3887	4.35581	2	2019-08-16	Glass	49.8913	0.802213	16.3326	0.018	9.44613	0.125234	8.51368	12.3749	1.91294	0.135221	0.156564	99.7087
Y305	24	0.353717	4.37309	2	2019-08-16	Glass	49.5958	0.772756	16.3677	0	9.18841	0.181308	8.54322	12.8836	1.84382	0.150026	0.0504712	99.577
Y305	24	0.84002	4.37508	1	2018-10-11	Glass	49.4456	0.806008	16.3006	0.03	9.46132	0.225762	8.35798	12.39	1.81892	0.126826	0.0764238	99.0395
Y305	24	0.36268	4.38358	2	2019-08-16	Glass	49.8174	0.745263	16.3966	0.047	9.30611	0.192523	8.47293	12.7253	1.79612	0.141143	0.207035	99.8474
Y305	24	0.333623	4.39613	2	2019-08-16	Glass	49.1233	0.747227	16.504	0	9.24523	0.163551	8.71233	12.4632	1.77665	0.12239	0.211155	99.0692
Y305	24	0.847785	4.39867	1	2018-10-11	Glass	49.4344	0.758999	16.3553	0.06	9.64945	0.221034	8.43724	13.0472	1.88932	0.120151	0.105818	100.079
Y305	24	0.979348	4.40631	1	2018-10-11	Glass	49.3418	0.79249	16.1123	0	9.44197	0.204058	8.64122	12.7414	1.91256	0.109161	0.177985	99.4749
Y305	24	0.339984	4.41386	2	2019-08-16	Glass	49.858	0.805159	16.3016	0.082	9.3122	0.147664	8.74697	12.7716	1.83603	0.127325	0.191585	100.18
Y305	24	0.855549	4.42225	1	2018-10-11	Glass	49.5037	0.819719	16.2831	0.03	9.50886	0.238764	8.30349	12.5439	1.88836	0.112522	0.105818	99.3383
Y305	24	0.333768	4.42523	2	2019-08-16	Glass	49.6686	0.816942	16.5082	0.004	9.41061	0.17757	8.28344	12.8712	1.87984	0.124364	0.0906422	99.8354
Y305	24	0.338972	4.44872	2	2019-08-16	Glass	49.6332	0.780611	15.9194	0.004	9.19957	0.157009	8.79485	12.6318	1.8779	0.111532	0.176134	99.286
Y305	24	0.325094	4.49437	2	2019-08-16	Glass	49.9329	0.767847	16.7964	0.128	9.63079	0.157009	8.48719	12.8733	1.86719	0.133247	0.180254	100.954
Y305	24	0.977605	4.50315	1	2018-10-11	Glass	49.3316	0.832604	16.4391	0.068	9.59454	0.0728778	8.51479	13.2001	1.82953	0.120169	0.0736168	100.077
Y305	24	0.305001	4.50382	2	2019-08-16	Glass	49.1233	0.776684	16.6177	0	9.38626	0.0869159	8.37207	12.9894	1.94409	0.128312	0.195705	99.6205
Y305	24	0.338105	4.52864	2	2019-08-16	Glass	49.4334	0.7541	16.2964	0	9.29799	0.135514	8.52183	12.8199	1.72311	0.126338	0.120513	99.2291
Y305	24	0.335936	4.54902	2	2019-08-16	Glass	49.7217	0.755082	16.4762	0.107	9.15899	0.194393	8.4495	12.9154	1.91976	0.113506	0.141113	99.9526
Y305	24	0.302543	4.5598	2	2019-08-16	Glass	49.7321	0.791412	16.3563	0.093	9.33249	0.18972	8.54016	12.4108	1.92949	0.137195	0.195705	99.7084
Y305	24	1.44208	4.56996	1	2018-10-11	Glass	49.6076	0.777607	16.2841	0.097	9.43805	0.197394	8.51452	12.6786	1.898	0.116336	0.135211	99.7445
Y305	24	0.317288	4.57974	2	2019-08-17	Glass	49.8778	0.765883	16.3646	0	9.19957	0.163551	8.77549	12.789	1.8886	0.135221	0.164804	100.125
Y305	24	1.44362	4.59015	1	2018-10-11	Glass	49.6015	0.778587	16.4441	0.138	9.37433	0.217488	8.53731	12.5774	1.78999	0.107754	0.120514	99.6869
Y305	24	0.315264	4.60279	2	2019-08-17	Glass	49.3283	0.753118	16.2551	0.103	9.46236	0.202804	8.47904	12.7777	1.98303	0.143117	0.169954	99.6576
Y305	24	1.44516	4.61034	1	2018-10-11	Glass	49.5587	0.784463	16.3801	0	9.54931	0.167844	8.46796	12.867	1.96551	0.121104	0.0548683	99.9168
Y305	24	0.290256	4.61505	2	2019-08-17	Glass	49.7362	0.760973	16.3274	0.117	9.41873	0.182243	8.61861	13.0809	1.90321	0.118442	0.185404	100.449
Y305	24	0.287075	4.62686	2	2019-08-17	Glass	49.9183	0.807123	16.4937	0	9.63079	0.116822	8.59823	12.7489	1.85356	0.116468	0.140083	100.424
Y305	24	0.295604	4.6375	2	2019-08-17	Glass	49.7841	0.71777	16.5237	0.103	9.34974	0.234579	8.36188	12.9257	1.89931	0.115481	0.119483	100.135
Y305	24	0.301098	4.64932	2	2019-08-17	Glass	49.5708	0.73348	16.4224	0.004	9.43598	0.151402	8.4607	12.6462	1.93241	0.139169	0.140083	99.6366
Y305	24	0.30529	4.68182	2	2019-08-17	Glass	49.8299	0.679476	16.5319	0.071	9.38119	0.146729	8.45663	12.5527	1.83214	0.12239	0.195705	99.7997
Y305	24	0.309916	4.70575	2	2019-08-17	Glass	49.9527	0.745263	16.2572	0.057	9.40047	0.109346	8.59212	12.7366	1.91392	0.104623	0.134933	100.004
Y305	24	0.316854	4.72746	2	2019-08-17	Glass	49.5094	0.764901	16.6022	0.071	9.42279	0.0953271	8.58906	12.528	1.94215	0.114494	0.185404	99.8247
Y305	24	0.287075	4.7443	2	2019-08-17	Glass	49.7924	0.769811	16.566	0.124	9.17421	0.198131	8.64713	12.8682	1.92268	0.110545	0.175104	100.348
Y305	24	0.274499	4.76055	2	2019-08-17	Glass	49.7737	0.805159	16.4069	0.078	9.54049	0.0672897	8.77651	13.0429	1.86524	0.126338	0.190555	100.673
Y305	24	0.302688	4.78595	2	2019-08-17	Glass	49.6821	0.752136	16.2355	0.064	9.49787	0.171963	8.70724	12.8928	2.0025	0.118442	0.124633	100.249
Y305	24	0.972375	4.7937	1	2018-10-11	Glass	49.7404	0.801296	16.4494	0.113	9.43695	0.200414	8.64122	12.7424	1.83637	0.0981533	0.0764123	100.136
Y305	24	0.285196	4.8059	2	2019-08-17	Glass	49.6322	0.709915	16.1404	0.043	9.11232	0.174766	8.53303	12.7767	1.97914	0.119429	0.145234	99.3661
Y305	24	0.274643	4.82347	2	2019-08-17	Glass	50.3033	0.718752	16.5133	0.043	9.33959	0.146729	8.78568	12.5496	1.83117	0.110545	0.215275	100.557
Y305	24	0.281871	4.84932	2	2019-08-17	Glass	49.5437	0.805159	16.4751	0.114	9.30611	0.137383	8.75206	12.7119	1.80001	0.115481	0.124633	99.8856
Y305	24	0.289822	4.86735	2	2019-08-17	Glass	49.6488	0.781593	16.4999	0	9.3335	0.102804	8.56156	12.6883	1.85843	0.126338	0.199825	99.8011
Y305	24	0.307458	4.88404	2	2019-08-17	Glass	49.6644	0.730534	16.5815	0.067	9.19653	0.170093	8.57888	12.8641	1.86135	0.10561	0.180254	100
Y305	24	0.319612	4.91155	2	2019-08-17	Glass	49.7258	0.770792	16.2737	0.124	9.29292	0.191589	8.62472	12.4766	1.81656	0.0927792	0.155534	99.545
Y305	24	0.33319	4.92171	2	2019-08-17	Glass	49.9131	0.732498	16.3553	0.064	9.48164	0.2	8.73984	12.677	1.89055	0.133247	0.164804	100.352
Y305	24	0.349814	4.95051	2	2019-08-17	Glass	49.9391	0.766865	16.4493	0.067	9.5973	0.146729	8.56767	12.973	1.80683	0.12239	0.0999124	100.536
Y305	24	0.300664	4.9737	2	2019-08-17	Glass	50.0328	0.757046	16.2944	0	9.6389	0.21215	8.95378	12.8014	1.79709	0.100675	0.159654	100.748
Y305	24	0.968889	4.9874	1	2018-10-11	Glass	49.303	0.797382	16.4679	0.03	9.24625	0.143023	8.46663	12.9508	1.8647	0.0871454	0.124869	99.4817
Y305	24	0.325528	5.03087	2	2019-08-17	Glass	49.678	0.786503	16.5485	0.039	9.29698	0.207477	8.62472	13.0131	1.81949	0.125351	0.134933	100.274
Y305	24	0.342152	5.04505	2	2019-08-17	Glass	49.8236	0.801231	16.2561	0.124	9.31828	0.16729	8.68992	13.1179	1.86232	0.116468	0.245146	100.522
Y305	24	0.328853	5.0743	2	2019-08-17	Glass	49.8174	0.735444	16.4338	0.121	9.30915	0.128037	8.55748	12.8805	1.87108	0.14213	0.119483	100.116
Y305	24	0.32148	5.09305	2	2019-08-17	Glass	49.1233	0.778648	16.22	0.067	9.1529	0.129907	8.76225	12.5598	1.93825	0.108571	0.175104	99.0158
Y305	24	0.964815	5.10729	1	2018-10-11	Glass	49.9534	0.708349	16.5675	0	9.69691	0.129358	8.71146	12.7026	1.80218	0.0990706	0.0941176	100.465
Y305	24	0.304712	5.11152	2	2019-08-17	Glass	49.5031	0.746245	16.5774	0.043	9.26248	0.142056	8.69807	12.8137	1.83603	0.121403	0.189525	99.933
Y305	24	0.336514	5.14342	2	2019-08-17	Glass	49.7009	0.753118	16.2613	0.05	9.36293	0.151402	8.61453	12.9524	1.8263	0.118442	0.159654	99.951
Y305	24	0.968699	5.17769	1	2018-10-11	Glass	49.5864	0.730852	16.3846	0.116	9.63368	0.225921	8.57299	12.9273	1.98191	0.101823	0.0969132	100.358
Y305	24	0.33131	5.17947	2	2019-08-17	Glass	49.6769	0.758028	16.3481	0.046	9.57498	0.160748	8.71131	12.8229	1.88276	0.133247	0.189525	100.305
Y305	24	0.302399	5.18936	2	2019-08-17	Glass	50.0786	0.771774	16.3088	0.032	9.40453	0.202804	8.83458	13.1097	1.97233	0.117455	0.0597415	100.892
Y305	24	0.30023	5.19823	2	2019-08-17	Glass	49.577	0.746245	16.4359	0.035	9.28277	0.195327	8.62778	12.7993	1.96064	0.115481	0.210125	99.9856
Y305	24	0.249081	5.21372	2	2019-08-17	Glass	49.4698	0.764901	16.2437	0.018	9.18638	0.2	8.80402	12.9915	1.90029	0.110545	0.134933	99.8241
Y305	24	0.220051	5.23639	2	2019-08-17	Glass	49.7352	0.75901	16.4008	0.043	9.06564	0.183178	8.52692	13.0367	1.83798	0.143117	0.119483	99.851
Y305	24	0.235895	5.2577	2	2019-08-17	Glass	49.5958	0.741335	16.0909	0.025	9.04434	0.181308	8.60944	12.8363	1.94312	0.121403	0.179224	99.3681
Y305	24	0.239371	5.29601	2	2019-08-17	Glass	49.5697	0.79043	16.2861	0.035	9.57803	0.162617	8.60434	12.5516	1.8263	0.123377	0.119483	99.647
Y305	24	0.957046	5.31201	1	2018-10-11	Glass	49.9055	0.745528	16.4524	0.022	9.3416	0.172174	8.48369	12.8354	1.90963	0.097236	0.0596389	100.025
Y305	24	0.236769	5.3198	2	2019-08-17	Glass	49.4834	0.737408	16.408	0.025	8.99868	0.170093	8.63593	13.0778	1.86913	0.102649	0.189525	99.6976
Y305	24	0.235902	5.33354	2	2019-08-17	Glass	49.6051	0.730534	16.1911	0	9.34466	0.157944	8.73576	12.7931	1.75037	0.121403	0.189525	99.6195
Y305	24	0.185399	5.35609	2	2019-08-17	Glass	49.8673	0.791412	16.096	0.043	9.49077	0.207477	8.70826	12.9987	1.97233	0.130286	0.174074	100.48
Y305	24	0.183138	5.37977	2	2019-08-17	Glass	49.5697	0.759992	16.3605	0.004	9.49077	0.143925	8.51775	12.7438	1.91489	0.111532	0.144203	99.7611
Y305	24	0.172007	5.39912	2	2019-08-17	Glass	49.4272	0.734462	16.0754	0	9.34365	0.154206	8.6074	12.9134	1.81072	0.10561	0.154504	99.3265
Y305	24	0.152491	5.43132	2	2019-08-17	Glass	49.7622	0.782575	16.1776	0	9.10014	0.218692	8.54016	13.0758	1.78444	0.116468	0.149354	99.7075
Y305	24	0.156683	5.44816	2	2019-08-17	Glass	49.6707	0.77963	16.4493	0.021	9.25944	0.164486	8.45357	12.75	1.86719	0.115481	0.119483	99.6502
Y305	24	0.16102	5.46441	2	2019-08-17	Glass	49.7747	0.788467	16.4317	0.057	9.39539	0.146729	8.65732	12.9288	1.94604	0.120416	0.114333	100.361
Y305	24	0.152996	5.47819	2	2019-08-17	Glass	49.9776	0.786503	16.5392	0.067	9.38525	0.23271	8.53914	12.9134	1.7416	0.123377	0.194675	100.5
Y305	24	0.141649	5.4995	2	2019-08-17	Glass	50.0359	0.792394	16.0671	0.11	9.25436	0.188785	8.54322	12.7582	1.89931	0.109558	0.0947623	99.8536
Y305	24	0.939669	5.50044	1	2018-10-11	Glass	49.4998	0.769009	16.2223	0.019	9.36268	0.132091	8.6051	13.2838	1.87056	0.110996	0.163075	100.038
Y305	24	0.136232	5.52279	2	2019-08-17	Glass	49.96	0.765883	16.3119	0.021	9.368	0.134579	8.47089	12.49	1.74452	0.0908052	0.154504	99.512
Y305	24	0.143694	5.55663	2	2019-08-17	Glass	49.9912	0.780611	16.2324	0.028	9.32133	0.169159	8.80504	12.8188	1.8779	0.100675	0.214245	100.339
Y305	24	0.186463	5.57534	2	2019-08-17	Glass	49.4293	0.785521	16.3543	0	9.21073	0.162617	8.55341	12.7222	1.70851	0.115481	0.199825	99.2418
Y305	24	0.167525	5.61508	2	2019-08-17	Glass	50.0078	0.732498	16.1146	0	9.16913	0.190654	8.67464	12.604	1.90905	0.109558	0.129783	99.6418
Y305	24	0.230697	5.63561	2	2019-08-17	Glass	49.6197	0.709915	16.2138	0.057	8.95708	0.176636	8.56156	13.2299	1.95675	0.119429	0.119483	99.7212
Y305	24	0.922292	5.65147	1	2018-10-11	Glass	49.5997	0.733787	16.2243	0.011	9.34361	0.204058	8.44656	13.2031	1.79241	0.0816415	0.0624345	99.7027
Y305	24	0.220723	5.656	2	2019-08-17	Glass	49.7206	0.731516	16.1518	0.127	9.18638	0.164486	8.66649	12.9853	1.92365	0.111532	0.144203	99.913
Y305	24	0.247177	5.68214	2	2019-08-17	Glass	50.1327	0.777666	16.3088	0.053	9.28582	0.109346	8.70928	12.8384	1.70753	0.130286	0.164804	100.218
Y305	24	0.271897	5.71789	2	2019-08-17	Glass	49.8861	0.753118	16.2737	0.004	9.30611	0.183178	8.68381	12.9052	1.91002	0.10561	0.179224	100.19
Y305	24	0.238359	5.72793	2	2019-08-17	Glass	49.7321	0.761955	16.0413	0.042	9.30306	0.153271	8.81828	12.6174	1.764	0.0947532	0.214245	99.5423
Y305	24	0.281148	5.76339	2	2019-08-17	Glass	49.2305	0.751154	16.221	0	9.18537	0.15514	8.63287	12.8795	2.11446	0.13226	0.114333	99.4166
Y305	24	0.960285	5.78259	1	2018-10-11	Glass	49.7118	0.770966	16.4175	0.086	9.31651	0.143023	8.61312	12.5749	1.83148	0.0834762	0.108096	99.6569
Y305	24	0.300375	5.81789	2	2019-08-17	Glass	49.7529	0.805159	16.4855	0.071	9.24523	0.125234	8.66139	12.5475	1.85064	0.0937662	0.159654	99.7979
Y305	24	0.312229	5.85851	2	2019-08-17	Glass	50.3408	0.767847	16.6012	0.074	9.40554	0.185981	8.68279	12.9781	2.01127	0.100675	0.179224	101.327
Y305	24	0.965923	5.88274	1	2018-10-11	Glass	49.5599	0.752377	16.3024	0.064	9.28639	0.158509	8.58704	12.6883	1.98289	0.106409	0.0978451	99.5861
Y305	24	0.351693	5.90298	2	2019-08-17	Glass	50.294	0.734462	16.47	0	9.26958	0.12243	8.64611	13.01	1.92073	0.0967273	0.179224	100.743
Y305	24	0.38711	5.96576	2	2019-08-17	Glass	49.1754	0.730534	16.5216	0.081	9.35481	0.134579	8.57786	12.8969	1.74647	0.0848831	0.213215	99.5173
Y305	24	0.384797	5.99427	2	2019-09-07	Glass	49.7404	0.736017	16.1584	0.004	9.56476	0.192837	8.64686	12.8825	1.91979	0.0926368	0.148324	100.087
Y305	24	0.997292	5.995	1	2018-10-11	Glass	50.086	0.768031	16.5182	0.03	9.19104	0.173085	8.64724	13.0397	1.86177	0.0981533	0.0903902	100.504
Y305	24	0.393326	6.0405	2	2019-09-07	Glass	49.3638	0.76335	16.2512	0	9.32722	0.158624	8.59521	12.9793	2.01638	0.0718408	0.101972	99.6289
Y305	24	0.422648	6.09581	2	2019-09-07	Glass	50.2877	0.73797	16.5567	0	9.55049	0.161734	8.61851	12.9008	1.99945	0.0784577	0.118453	101.01
Y305	24	0.505504	6.13873	2	2019-09-07	Glass	49.7777	0.78092	16.2376	0.033	9.53622	0.209425	8.77751	12.7338	2.00841	0.100199	0.215275	100.41
Y305	24	0.492638	6.1662	2	2019-09-07	Glass	49.5904	0.731137	16.2324	0.131	9.68506	0.23016	8.63876	13.1697	1.97854	0.0945274	0.0865221	100.568
Y305	24	0.530386	6.2013	2	2019-09-07	Glass	49.6608	0.771159	16.5233	0	9.37922	0.18558	8.53141	12.6544	1.93871	0.0983085	0.138023	99.8809
Y305	24	0.574169	6.2244	2	2019-09-07	Glass	49.0369	0.711614	16.2543	0.069	9.43019	0.172102	8.61952	13.0556	2.03132	0.104925	0.153474	99.639
Y305	24	0.897964	6.27316	1	2018-10-11	Glass	49.144	0.765096	16.211	0.116	9.28338	0.154865	8.74557	13.0285	1.93014	0.0834762	0.0903902	99.5524
Y305	24	0.526706	6.27859	2	2019-09-07	Glass	49.0607	0.782873	16.27	0.065	9.54641	0.243638	8.91119	12.3764	1.85806	0.0841294	0.127723	99.3261
Y305	24	0.907777	6.3797	1	2018-10-11	Glass	49.4692	0.765096	15.9736	0	8.94312	0.16853	8.65125	12.9845	1.95847	0.103657	0.139779	99.1572
Y305	24	0.508395	6.39531	2	2019-09-07	Glass	49.0317	0.792634	16.3721	0.128	9.42305	0.170028	8.72991	13.1778	2.12492	0.089801	0.220425	100.26
Y307	96	1.05506	0.403896	1	2018-10-11	Glass	49.2511	1.55563	14.9779	0.026	10.3343	0.193126	8.67935	12.6117	1.85493	0.162366	0.138847	99.7851
Y307	96	1.05294	0.476865	1	2018-10-11	Glass	49.04	1.4666	14.9337	0.011	10.4467	0.113872	8.7536	12.3767	1.7973	0.146771	0.139779	99.2261
Y307	96	1.2987	0.482609	2	2019-06-28	Glass	48.9109	1.48066	14.9019	0.069	10.4248	0.125654	8.74701	12.5181	1.76939	0.158018	0.214245	99.3197
Y307	96	1.29928	0.547227	2	2019-06-28	Glass	48.751	1.44279	14.6627	0.029	10.5482	0.179058	8.45574	12.6707	1.89613	0.175996	0.300767	99.1121
Y307	96	1.29956	0.579535	2	2019-06-28	Glass	48.9212	1.52726	14.9352	0	10.2269	0.218848	8.6757	12.7439	1.91873	0.192082	0.255446	99.6152
Y307	96	1.29985	0.611844	2	2019-06-28	Glass	49.2834	1.47095	15.1255	0.004	10.4472	0.144503	8.78216	12.6892	1.88336	0.158964	0.239996	100.229
Y307	96	1.30014	0.644153	2	2019-06-28	Glass	48.816	1.4962	14.8572	0.08	10.2218	0.168586	8.56723	12.8501	1.98455	0.190189	0.322398	99.5542
Y307	96	1.30042	0.676462	2	2019-06-28	Glass	48.7685	1.49717	14.9227	0.083	10.3962	0.2	8.75605	12.6645	1.72813	0.158964	0.276047	99.4513
Y307	96	1.30071	0.70877	2	2019-06-28	Glass	48.6406	1.45153	15.0121	0.062	10.3952	0.28377	8.67771	12.5758	1.92364	0.190189	0.296647	99.5092
Y307	96	1.301	0.741079	2	2019-06-28	Glass	49.5279	1.48649	14.9872	0.131	10.4074	0.168586	8.57627	12.414	1.82343	0.172211	0.312098	100.007
Y307	96	1.30128	0.773388	2	2019-06-28	Glass	49.0956	1.44085	14.8114	0.047	10.3432	0.235602	8.50697	12.515	1.65052	0.184512	0.301797	99.1324
Y307	96	1.30157	0.805697	2	2019-06-28	Glass	49.7095	1.4661	14.7834	0	10.6319	0.194764	8.78618	12.7676	1.97669	0.184512	0.270897	100.771
Y307	96	1.30186	0.838005	2	2019-06-28	Glass	49.0172	1.50979	14.9612	0.022	10.4482	0.251309	8.42662	12.5727	1.82048	0.162749	0.336818	99.5291
Y307	96	1.04234	0.841711	1	2018-10-11	Glass	49.0298	1.48421	14.7528	0.075	10.521	0.222277	8.61513	12.4656	1.76995	0.147689	0.166803	99.2503
Y307	96	1.30214	0.870314	2	2019-06-28	Glass	49.0791	1.46318	15.0714	0	10.2922	0.239791	8.61845	12.5748	1.86371	0.164641	0.264716	99.6319
Y307	96	1.303	0.96724	2	2019-06-28	Glass	48.9326	1.43503	15.1047	0.087	10.4125	0.0984293	8.38142	12.5459	1.80869	0.158964	0.433641	99.3989
Y307	96	1.30329	0.999549	2	2019-06-28	Glass	48.8779	1.43891	15.1848	0.113	10.236	0.235602	8.55417	12.7985	1.92659	0.163695	0.215275	99.7445
Y307	96	1.30357	1.03186	2	2019-06-28	Glass	48.8707	1.4127	14.8978	0.015	10.333	0.285864	8.51299	12.4284	1.83718	0.191135	0.321368	99.106
Y307	96	1.03598	1.06062	1	2018-10-11	Glass	49.3826	1.38539	14.984	0.052	10.4527	0.211346	8.73453	11.9742	1.80316	0.166035	0.150029	99.2961
Y307	96	1.30386	1.06417	2	2019-06-28	Glass	49.045	1.41367	15.035	0.127	10.5523	0.149738	8.6998	12.6006	1.77136	0.196813	0.229696	99.821
Y307	96	1.30415	1.09648	2	2019-06-28	Glass	49.1802	1.46318	15.0205	0.018	9.96775	0.251309	8.60338	12.6398	1.83227	0.148556	0.214245	99.3391
Y307	96	1.30443	1.12878	2	2019-06-28	Glass	48.8934	1.40493	15.0891	0	10.3676	0.170681	8.516	12.8583	1.90399	0.156125	0.276047	99.6362
Y307	96	1.03387	1.13359	1	2018-10-11	Glass	49.1226	1.48225	15.1639	0.113	10.3262	0.166708	8.6051	12.3634	1.90865	0.118334	0.125801	99.496
Y307	96	1.30472	1.16109	2	2019-06-28	Glass	49.076	1.47095	14.9778	0.058	10.1126	0.318325	8.59836	12.482	1.92069	0.140986	0.322398	99.4782
Y307	96	1.30501	1.1934	2	2019-06-28	Glass	49.2163	1.47581	15.0433	0.102	10.1932	0.127749	8.71788	12.8552	1.96294	0.17505	0.229696	100.099
Y307	96	1.03175	1.20656	1	2018-10-11	Glass	49.1899	1.41474	14.7467	0	10.2068	0.104762	8.6653	12.5105	1.84321	0.147689	0.188235	99.0178
Y307	96	1.30529	1.22571	2	2019-06-28	Glass	49.5589	1.4292	15.1837	0.069	10.1351	0.321466	8.45173	12.8398	1.99634	0.156125	0.337848	100.479
Y307	96	1.30558	1.25802	2	2019-06-28	Glass	49.0244	1.43017	15.2524	0.192	10.183	0.13089	8.64255	12.1748	1.87157	0.162749	0.296647	99.3611
Y307	96	1.02963	1.27953	1	2018-10-11	Glass	49.3968	1.43724	15.0056	0.075	10.252	0.104762	8.65025	12.5289	1.70157	0.161448	0.146302	99.4599
Y307	96	1.30586	1.29033	2	2019-06-28	Glass	48.3702	1.40396	14.9965	0.058	10.2095	0.299476	8.68172	12.8264	1.82048	0.163695	0.326518	99.1565
Y307	96	1.30615	1.32264	2	2019-06-28	Glass	48.6602	1.39425	15.1796	0.044	10.1024	0.234555	8.50998	12.7202	1.83718	0.163695	0.285317	99.1313
Y307	96	1.30644	1.35495	2	2019-06-28	Glass	48.915	1.36027	15.0797	0	10.2085	0.149738	8.47382	12.613	1.81262	0.179781	0.281197	99.0736
Y307	96	1.30672	1.38725	2	2019-06-28	Glass	49.2689	1.46804	14.8551	0.065	10.1799	0.12356	8.56823	12.3655	1.82638	0.177888	0.271927	99.1705
Y307	96	1.30701	1.41956	2	2019-06-28	Glass	49.6785	1.40978	15.1702	0.069	10.2279	0.238743	8.64657	12.7284	1.79592	0.158018	0.256476	100.38
Y307	96	1.30628	1.46154	2	2019-06-28	Glass	49.1534	1.40493	15.1161	0	10.4278	0.218848	8.6074	12.8253	1.93739	0.156125	0.286347	100.134
Y307	96	1.30662	1.48622	2	2019-06-28	Glass	48.914	1.38357	15.1161	0.12	10.2616	0.154974	8.4467	12.6862	1.93543	0.166534	0.321368	99.5064
Y307	96	1.30696	1.51089	2	2019-06-28	Glass	48.9357	1.36609	15.0101	0.062	10.1922	0.227225	8.71386	12.6655	1.78708	0.195867	0.241026	99.3966
Y307	96	1.30729	1.53557	2	2019-06-28	Glass	49.0832	1.39619	15.0402	0.051	10.2789	0.141361	8.49993	12.6862	2.03957	0.152341	0.260596	99.6295
Y307	96	1.30763	1.56025	2	2019-06-28	Glass	48.8975	1.40007	15.1556	0	10.081	0.160209	8.53007	12.8006	1.92069	0.17505	0.260596	99.3814
Y307	96	1.30797	1.58493	2	2019-06-28	Glass	48.7396	1.3156	15.0881	0.083	9.98612	0.229319	8.64255	12.7552	1.86273	0.175996	0.239996	99.1182
Y307	96	1.3083	1.6096	2	2019-06-28	Glass	49.4206	1.32337	15.0527	0.04	10.4166	0.225131	8.56321	12.9841	1.86076	0.166534	0.215275	100.268
Y307	96	1.30864	1.63428	2	2019-06-28	Glass	48.9584	1.38551	15.1546	0.047	10.0116	0.232461	8.55317	12.6202	1.87255	0.173157	0.234846	99.2434
Y307	96	1.30898	1.65896	2	2019-06-28	Glass	49.0058	1.39522	15.3428	0.025	10.3513	0.15288	8.46579	12.5356	1.8421	0.177888	0.337848	99.6323
Y307	96	1.30931	1.68364	2	2019-06-28	Glass	49.0409	1.4059	15.1806	0.018	10.3401	0.219895	8.73797	12.5851	1.79101	0.176942	0.251326	99.7478
Y307	96	1.30965	1.70831	2	2019-06-28	Glass	48.9367	1.33502	15.2201	0.022	10.5043	0.134031	8.65662	12.5418	1.84111	0.152341	0.291497	99.6356
Y307	96	1.01691	1.71734	1	2018-10-11	Glass	49.0411	1.38735	15.0704	0.049	10.3272	0.163975	8.64022	12.4053	1.83051	0.157779	0.100641	99.1735
Y307	96	1.31032	1.75767	2	2019-06-28	Glass	49.141	1.3525	15.2825	0.138	10.4676	0.154974	8.60338	12.3686	2.02778	0.178835	0.301797	100.017
Y307	96	1.31066	1.78235	2	2019-06-28	Glass	49.3463	1.31657	15.192	0.007	10.0514	0.203141	8.64155	12.5047	1.71045	0.158964	0.292527	99.4247
Y307	96	1.31099	1.80703	2	2019-06-28	Glass	49.0295	1.36318	15.321	0.12	10.386	0.158115	8.68373	12.7676	1.90399	0.156125	0.239996	100.129
Y307	96	1.31133	1.8317	2	2019-06-28	Glass	49.1307	1.35929	15.3002	0.095	10.1126	0.25445	8.64758	12.7099	1.81164	0.149502	0.246176	99.817
Y307	96	1.31167	1.85638	2	2019-06-28	Glass	49.0048	1.32434	15.3522	0.047	10.0412	0.251309	8.55317	12.516	1.82441	0.154233	0.266776	99.3355
Y307	96	1.01267	1.86328	1	2018-10-11	Glass	49.1991	1.32375	15.1649	0	10.3473	0.209524	8.65025	12.484	1.86177	0.15411	0.128596	99.5233
Y307	96	1.312	1.88106	2	2019-06-28	Glass	49.207	1.25152	15.3158	0.004	10.4166	0.225131	8.41456	12.6243	1.8755	0.171265	0.210125	99.7158
Y307	96	1.31234	1.90574	2	2019-06-28	Glass	49.1338	1.32628	15.2451	0	10.4064	0.170681	8.48989	12.6274	1.8421	0.175996	0.214245	99.6318
Y307	96	1.31268	1.93041	2	2019-06-28	Glass	49.2111	1.31075	15.4063	0.004	10.285	0.225131	8.61845	12.7078	1.96392	0.165588	0.251326	100.149
Y307	96	1.01055	1.93625	1	2018-10-11	Glass	48.6516	1.31788	15.1772	0.116	10.3252	0.156687	8.62817	12.7404	1.76897	0.1642	0.138847	99.1853
Y307	96	1.31301	1.95509	2	2019-06-28	Glass	49.3339	1.30007	15.3324	0	10.3279	0.197906	8.56421	12.4284	2.05627	0.166534	0.250296	99.9579
Y307	96	1.31335	1.97977	2	2019-06-28	Glass	48.7974	1.30395	15.5435	0.076	10.2228	0.2	8.52705	12.8429	2.01697	0.156125	0.255446	99.9421
Y307	96	1.31369	2.00445	2	2019-06-28	Glass	49.2452	1.21948	15.0465	0.047	10.1473	0.176963	8.75504	12.5202	1.89417	0.180727	0.265746	99.4982
Y307	96	1.00843	2.00922	1	2018-10-11	Glass	48.4875	1.29636	15.205	0	10.6304	0.193126	8.69239	12.3532	1.89107	0.141267	0.164007	99.0543
Y307	96	1.31402	2.02912	2	2019-06-28	Glass	48.9336	1.34861	15.3158	0.058	10.133	0.125654	8.54413	12.9047	2.00125	0.168426	0.296647	99.8298
Y307	96	1.31436	2.0538	2	2019-06-28	Glass	49.1957	1.28745	15.2212	0	10.4595	0.160209	8.55919	12.4954	1.88434	0.158018	0.194675	99.6156
Y307	96	1.31469	2.07848	2	2019-06-28	Glass	49.043	1.27094	15.373	0.004	10.1881	0.120419	8.38745	12.8542	1.90694	0.162749	0.301797	99.6125
Y307	96	1.31503	2.10316	2	2019-06-28	Glass	49.0089	1.33599	15.2492	0.069	10.0269	0.249215	8.75504	12.4872	1.92167	0.155179	0.225575	99.4839
Y307	96	1.31537	2.12784	2	2019-06-28	Glass	48.6509	1.2855	15.2659	0	10.3126	0.122513	8.60037	12.5449	1.84406	0.171265	0.255446	99.0534
Y307	96	1.3157	2.15251	2	2019-06-28	Glass	48.7726	1.27774	15.5009	0.044	10.2044	0.218848	8.69478	12.4562	1.90399	0.152341	0.225575	99.4515
Y307	96	1.30471	2.28568	2	2019-06-28	Glass	49.0471	1.26609	15.2513	0.058	10.0188	0.22199	8.6295	12.8748	1.87059	0.163695	0.311068	99.7129
Y307	96	1.30541	2.30287	2	2019-06-28	Glass	48.9068	1.27677	15.4312	0.004	10.2095	0.101571	8.52705	12.3191	1.8981	0.170319	0.215275	99.0597
Y307	96	1.30611	2.32007	2	2019-06-28	Glass	49.011	1.17579	15.5009	0.13	10.132	0.186387	8.48587	12.6728	1.74876	0.158964	0.280167	99.4826
Y307	96	1.30751	2.35446	2	2019-06-28	Glass	49.4557	1.22628	15.3501	0.098	10.3891	0.211518	8.63552	12.6697	1.79199	0.170319	0.291497	100.29
Y307	96	1.30821	2.37166	2	2019-06-28	Glass	49.2462	1.26997	15.4749	0.007	10.1381	0.174869	8.50897	12.8934	1.70357	0.152341	0.195705	99.765
Y307	96	1.30891	2.38885	2	2019-06-28	Glass	49.2473	1.2088	15.3605	0	9.98102	0.189529	8.62146	12.6604	1.89122	0.144771	0.235876	99.5408
Y307	96	1.30961	2.40605	2	2019-06-28	Glass	49.2246	1.21948	15.478	0.077	10.2197	0.204188	8.38945	12.6903	2.01304	0.158964	0.210125	99.8848
Y307	96	1.31031	2.42324	2	2019-06-28	Glass	48.9573	1.22142	15.5425	0	10.1769	0.240838	8.38443	12.4109	1.92167	0.148556	0.241026	99.2455
Y307	96	1.31101	2.44044	2	2019-06-28	Glass	49.6548	1.22337	15.3709	0.055	9.94327	0.15288	8.46579	12.7037	2.00715	0.170319	0.229696	99.9769
Y307	96	0.995717	2.44703	1	2018-10-11	Glass	49.0747	1.17015	15.319	0.026	10.0713	0.206791	8.44556	12.6147	1.79437	0.14035	0.177985	99.041
Y307	96	1.31171	2.45763	2	2019-06-28	Glass	49.7219	1.202	15.6486	0	10.0636	0.241885	8.52304	12.9697	1.79789	0.164641	0.220425	100.554
Y307	96	1.31241	2.47483	2	2019-06-28	Glass	48.9862	1.19618	15.3574	0.087	10.1616	0.154974	8.52605	12.448	1.89024	0.177888	0.256476	99.242
Y307	96	1.31311	2.49203	2	2019-06-28	Glass	48.9872	1.25346	15.5019	0.08	10.3238	0.136126	8.57225	12.9614	1.89711	0.165588	0.291497	100.17
Y307	96	1.31381	2.50922	2	2019-06-28	Glass	49.3546	1.21269	15.2877	0.065	10.1922	0.184293	8.51701	12.749	1.91381	0.168426	0.209095	99.8538
Y307	96	1.31451	2.52642	2	2019-06-28	Glass	48.6725	1.23307	15.4021	0.083	10.1534	0.205236	8.63854	12.4789	1.8922	0.188297	0.239996	99.1873
Y307	96	1.31521	2.54361	2	2019-06-28	Glass	48.7933	1.21269	15.5331	0.062	10.4931	0.163351	8.39448	12.7862	1.88139	0.161803	0.265746	99.7471
Y307	96	1.31591	2.56081	2	2019-06-28	Glass	49.0326	1.20006	15.4333	0.083	10.0616	0.275393	8.48085	12.6583	1.91381	0.165588	0.276047	99.5806
Y307	96	1.31661	2.57801	2	2019-06-28	Glass	48.5085	1.19521	15.6694	0.051	10.3421	0.227225	8.47382	12.6707	1.89122	0.170319	0.229696	99.4292
Y307	96	1.31802	2.6124	2	2019-06-28	Glass	49.1265	1.16705	15.7099	0	10.1932	0.194764	8.55417	12.7119	1.97964	0.146663	0.306947	100.091
Y307	96	1.31872	2.62959	2	2019-06-28	Glass	49.1028	1.20977	15.5758	0.044	10.0871	0.176963	8.43766	12.9655	1.86764	0.178835	0.276047	99.9222
Y307	96	1.31942	2.64679	2	2019-06-28	Glass	49.0182	1.18744	15.6787	0.069	10.0565	0.168586	8.45574	12.8738	1.90595	0.15991	0.230726	99.8046
Y307	96	1.32012	2.66398	2	2019-06-28	Glass	48.6715	1.08452	15.6122	0.062	10.1412	0.232461	8.49793	12.8439	1.92953	0.17505	0.281197	99.5314
Y307	96	1.32082	2.68118	2	2019-06-28	Glass	48.5446	1.21754	15.4281	0	10.2014	0.157068	8.40954	12.6573	2.02581	0.151394	0.276047	99.0688
Y307	96	1.32152	2.69838	2	2019-06-28	Glass	48.6983	1.16414	15.6142	0.029	10.2952	0.227225	8.45574	12.647	2.01402	0.175996	0.189525	99.5104
Y307	96	1.32222	2.71557	2	2019-06-28	Glass	49.0399	1.18356	15.8077	0.084	10.1167	0.19267	8.37841	12.8006	1.88434	0.179781	0.250296	99.9179
Y307	96	1.32292	2.73277	2	2019-06-28	Glass	49.0172	1.21948	15.6704	0.036	10.2544	0.19267	8.47784	12.7336	1.96097	0.17505	0.250296	99.9879
Y307	96	1.32432	2.76716	2	2019-06-28	Glass	48.9553	1.15831	15.7567	0.076	10.1371	0.235602	8.63653	12.7336	2.17711	0.177888	0.265746	100.31
Y307	96	1.32572	2.80155	2	2019-06-28	Glass	49.1957	1.15152	15.3564	0.036	10.3442	0.211518	8.45675	12.6429	1.89515	0.156125	0.179224	99.6253
Y307	96	0.98512	2.81188	1	2018-10-11	Glass	49.0563	1.19069	15.7054	0	10.3122	0.141201	8.70945	12.3788	1.92819	0.150441	0.0978451	99.6705
Y307	96	1.32642	2.81875	2	2019-06-28	Glass	48.9367	1.10977	15.5082	0.123	10.2748	0.2	8.50395	12.5758	1.89122	0.142878	0.184374	99.4507
Y307	96	1.32712	2.83594	2	2019-06-28	Glass	49.7043	1.10783	15.8898	0.077	10.285	0.205236	8.72993	12.8686	1.93936	0.155179	0.253386	101.216
Y307	96	1.32782	2.85314	2	2019-06-28	Glass	49.175	1.10977	15.5716	0.066	10.1646	0.22199	8.4467	12.7624	1.79985	0.160857	0.168924	99.6478
Y307	96	0.983001	2.88485	1	2018-10-11	Glass	49.1073	1.09188	15.5698	0.034	10.0924	0.204058	8.52181	12.4319	1.8686	0.135763	0.0903902	99.1478
Y307	96	1.33234	2.90111	2	2019-06-28	Glass	49.3473	1.10394	15.5716	0.044	10.1289	0.149738	8.35129	13.0924	1.89417	0.169373	0.158624	100.011
Y307	96	1.33253	2.91741	2	2019-06-28	Glass	49.0667	1.05734	15.6777	0.047	10.2228	0.206283	8.51801	13.115	1.82736	0.163695	0.322398	100.224
Y307	96	1.33273	2.93371	2	2019-06-28	Glass	48.656	1.10103	15.5706	0.054	10.2687	0.134031	8.58932	12.5068	1.82343	0.173157	0.265746	99.1428
Y307	96	1.33293	2.95001	2	2019-06-28	Glass	48.7922	1.13016	15.5664	0.076	10.0667	0.181152	8.66365	12.6274	1.9315	0.156125	0.250296	99.4416
Y307	96	1.33313	2.96631	2	2019-06-28	Glass	49.2555	1.08258	15.6361	0.062	10.1096	0.197906	8.42059	12.4831	1.9649	0.146663	0.281197	99.64
Y307	96	1.33332	2.98261	2	2019-06-28	Glass	49.6816	1.0787	15.4707	0.015	10.2544	0.128796	8.49993	12.7944	1.91873	0.191135	0.261626	100.295
Y307	96	1.33372	3.0152	2	2019-06-28	Glass	49.0801	1.08938	15.4645	0.073	9.99836	0.176963	8.55718	12.4748	1.8529	0.193974	0.220425	99.1816
Y307	96	1.33392	3.0315	2	2019-06-28	Glass	48.978	1.11753	15.3668	0.095	10.1157	0.115183	8.49893	12.749	1.78904	0.173157	0.215275	99.2136
Y307	96	1.33431	3.0641	2	2019-06-28	Glass	48.848	1.02044	15.7006	0.047	10.0035	0.170681	8.52906	12.3727	2.07788	0.166534	0.260596	99.1969
Y307	96	1.33451	3.0804	2	2019-06-28	Glass	48.6849	1.09326	15.633	0.022	10.1045	0.216754	8.44972	12.5243	1.95606	0.14761	0.245146	99.0772
Y307	96	1.33471	3.0967	2	2019-06-28	Glass	48.9883	1.06608	15.7401	0.047	10.1983	0.162304	8.43666	12.849	1.88336	0.151394	0.143173	99.6657
Y307	96	0.976642	3.10376	1	2018-10-11	Glass	49.0462	1.0997	15.5996	0	10.0643	0.189482	8.4867	12.6873	1.84028	0.14035	0.0875946	99.2414
Y307	96	1.3349	3.113	2	2019-06-28	Glass	48.8779	1.06413	15.5103	0.091	9.78209	0.197906	8.63552	12.7367	1.97571	0.156125	0.174074	99.2014
Y307	96	1.3351	3.12929	2	2019-06-28	Glass	48.8418	1.04472	15.9054	0.058	10.1126	0.134031	8.38745	12.649	1.93445	0.163695	0.143173	99.3743
Y307	96	1.3355	3.16189	2	2019-06-28	Glass	49.1472	1.09617	15.9501	0	9.96265	0.208377	8.33823	12.6325	1.90202	0.142878	0.271927	99.6521
Y307	96	1.33569	3.17819	2	2019-06-28	Glass	48.9202	1.06413	15.7078	0	9.96877	0.230366	8.55718	12.3428	2.00125	0.148556	0.261626	99.2028
Y307	96	1.33609	3.21079	2	2019-06-28	Glass	49.4464	1.102	15.6694	0.153	10.1993	0.174869	8.64055	12.58	1.89122	0.161803	0.236906	100.255
Y307	96	1.33629	3.22709	2	2019-06-28	Glass	49.3226	1.06122	15.635	0.098	10.2687	0.208377	8.43566	12.3903	1.70553	0.162749	0.158624	99.4467
Y307	96	1.33648	3.24339	2	2019-06-28	Glass	48.8036	1.00005	15.6746	0.011	9.97694	0.176963	8.54011	12.8078	1.95508	0.141932	0.225575	99.3136
Y307	96	0.972404	3.2497	1	2018-10-11	Glass	49.1032	1.04002	15.6818	0.101	10.0823	0.197681	8.53285	12.3481	1.91744	0.142185	0.118346	99.265
Y307	96	1.33668	3.25969	2	2019-06-28	Glass	48.8273	0.996169	15.7463	0.116	9.92593	0.208377	8.54312	12.78	1.90497	0.143825	0.199825	99.3918
Y307	96	1.33688	3.27598	2	2019-06-28	Glass	48.8676	0.998111	15.5675	0.022	9.96163	0.22199	8.60841	12.649	1.91087	0.146663	0.143173	99.0969
Y307	96	1.33708	3.29228	2	2019-06-28	Glass	49.0987	1.02724	15.8087	0	9.97183	0.173822	8.7209	12.8542	1.86273	0.158018	0.296647	99.9728
Y307	96	1.33727	3.30858	2	2019-06-28	Glass	48.6705	0.968983	15.8867	0.029	10.2565	0.151832	8.2619	12.6006	1.87943	0.155179	0.210125	99.0707
Y307	96	1.33767	3.34118	2	2019-06-28	Glass	48.5436	1.03015	15.6319	0.062	10.1177	0.168586	8.6767	12.6459	1.95311	0.176942	0.322398	99.3291
Y307	96	1.33786	3.35748	2	2019-06-28	Glass	49.0791	1.06608	15.5082	0.036	10.1697	0.195812	8.7209	12.48	1.8136	0.137201	0.179224	99.3858
Y307	96	1.33806	3.37378	2	2019-06-28	Glass	49.1379	1.04277	15.6465	0.065	10.182	0.248168	8.3995	12.5666	1.77627	0.14004	0.184374	99.389
Y307	96	1.33826	3.39008	2	2019-06-28	Glass	49.1874	1.01947	15.8046	0.073	9.77189	0.168586	8.3774	12.5727	1.79592	0.160857	0.261626	99.1935
Y307	96	0.968165	3.39564	1	2018-10-11	Glass	48.774	1.02437	15.8338	0.026	10.0944	0.200414	8.51479	12.5422	1.94284	0.132094	0.0875946	99.1725
Y307	96	1.33846	3.40637	2	2019-06-28	Glass	48.9645	0.998111	15.8035	0.084	10.1238	0.171728	8.65662	12.5191	1.8922	0.15991	0.153474	99.5271
Y307	96	1.33865	3.42267	2	2019-06-28	Glass	48.5415	1.03695	15.8825	0.036	10.0912	0.187435	8.37439	12.9233	1.69375	0.143825	0.224545	99.1354
Y307	96	1.33885	3.43897	2	2019-06-28	Glass	48.9645	1.03889	15.8025	0.04	9.76781	0.158115	8.65059	12.7985	1.93936	0.174104	0.277077	99.6115
Y307	96	1.33905	3.45527	2	2019-06-28	Glass	49.4123	0.940826	15.7151	0.106	10.0188	0.15288	8.65461	12.7202	1.98259	0.163695	0.128753	99.9957
Y307	96	0.966046	3.4686	1	2018-10-11	Glass	48.7995	1.01752	15.7742	0.038	10.0462	0.136646	8.65426	12.8211	1.68301	0.133929	0.125801	99.2302
Y307	96	1.33925	3.47157	2	2019-06-28	Glass	48.7592	1.03501	15.8378	0.058	10.1422	0.112042	8.3995	12.5769	1.86469	0.154233	0.174074	99.1137
Y307	96	1.33944	3.48787	2	2019-06-28	Glass	49.2906	0.954419	15.4042	0.007	9.77291	0.206283	8.52806	12.6985	1.93346	0.138147	0.194675	99.1283
Y307	96	1.33964	3.50417	2	2019-06-28	Glass	49.2503	0.993256	15.7318	0.087	10.0381	0.12356	8.54614	12.4428	1.85781	0.141932	0.235876	99.4487
Y307	96	1.33984	3.52047	2	2019-06-28	Glass	48.3352	0.98743	15.7193	0.142	9.89022	0.2	8.42662	13.3161	1.96392	0.14761	0.188495	99.3168
Y307	96	0.508045	3.52588	1	1900-02-28	Glass	49.2261	0.990205	16.1611	0.03	9.89477	0.175809	8.37732	12.4901	1.75471	0.144762	0.122549	99.3674
Y307	96	1.34004	3.53676	2	2019-06-28	Glass	48.9852	0.975779	15.9418	0	10.3993	0.175916	8.41959	12.6923	2.05529	0.154233	0.234846	100.034
Y307	96	0.963926	3.54157	1	2018-10-11	Glass	48.8076	0.987188	15.5574	0.176	10.0874	0.170352	8.88003	12.865	1.96335	0.142185	0.139779	99.7763
Y307	96	1.33981	3.54784	2	2019-06-28	Glass	48.8211	0.981605	16.1716	0.051	10.084	0.19267	8.35631	12.4923	1.79101	0.157072	0.204975	99.3038
Y307	96	0.506836	3.56001	1	1900-02-28	Glass	49.3394	1.04908	16.2341	0.098	9.99137	0.187275	8.3615	12.7092	1.90635	0.144762	0.103922	100.125
Y307	96	1.34006	3.57717	2	2019-06-28	Glass	49.1895	0.954419	15.7817	0.095	9.89328	0.240838	8.60941	12.7542	1.92757	0.171265	0.168924	99.7861
Y307	96	1.33822	3.61118	2	2019-06-28	Glass	49.6651	1.00782	15.8368	0	9.89838	0.149738	8.53609	12.6573	1.85094	0.175996	0.122573	99.9007
Y307	96	0.504419	3.62827	1	1900-02-28	Glass	49.1536	0.98731	16.013	0.045	10.091	0.261802	8.2389	12.7829	1.90537	0.162368	0.0813725	99.7226
Y307	96	1.32856	3.65485	2	2019-06-28	Glass	49.3112	0.990343	16.1425	0.102	10.2667	0.225131	8.48587	12.5892	1.91971	0.163695	0.210125	100.407
Y307	96	0.50321	3.6624	1	1900-02-28	Glass	49.174	0.959322	15.8065	0.026	9.83986	0.166254	8.40204	12.487	2.01073	0.144762	0.118627	99.1351
Y307	96	1.3065	3.67967	2	2019-06-28	Glass	49.1534	0.96607	15.7692	0	9.90043	0.286911	8.53509	12.682	1.81557	0.154233	0.158624	99.4215
Y307	96	0.959687	3.68751	1	2018-10-11	Glass	49.0084	0.95588	15.9222	0.101	9.63569	0.200414	8.47967	12.534	1.88032	0.131177	0.16028	99.0091
Y307	96	0.500792	3.73065	1	1900-02-28	Glass	49.1607	0.923613	15.8159	0.079	9.94561	0.182497	8.31998	12.6417	1.81674	0.14574	0.148039	99.1795
Y307	96	1.45074	3.7336	1	1900-02-28	Glass	49.0882	0.969938	15.9942	0.136	9.97815	0.144278	8.51871	12.6334	1.92014	0.13009	0.0892157	99.6023
Y307	96	1.26652	3.7409	2	2019-06-28	Glass	49.0718	0.874803	15.8441	0	9.89328	0.204188	8.38042	12.7264	1.92659	0.186404	0.210125	99.3181
Y307	96	1.43172	3.75934	1	1900-02-28	Glass	49.4365	0.94195	16.1486	0.015	9.85104	0.156699	8.25176	12.7715	1.82167	0.144762	0.130392	99.6698
Y307	96	1.23694	3.77535	2	2019-06-28	Glass	48.5425	0.92432	15.8857	0.036	10.0994	0.187435	8.40653	12.7686	2.01599	0.135309	0.210125	99.2119
Y307	96	1.41271	3.78508	1	1900-02-28	Glass	49.1301	0.950636	16.0193	0.023	9.97815	0.175809	8.29427	12.6666	1.929	0.134003	0.103922	99.4047
Y307	96	0.498374	3.79891	1	1900-02-28	Glass	48.7073	0.952566	15.9953	0.015	9.91104	0.153833	8.62747	12.5835	1.88863	0.138893	0.107843	99.0813
Y307	96	1.24571	3.80981	2	2019-06-28	Glass	49.5042	0.897134	16.206	0.044	10.1024	0.136126	8.36334	12.8944	2.05725	0.141932	0.168924	100.516
Y307	96	0.955449	3.83345	1	2018-10-11	Glass	49.2643	0.921637	16.3014	0.056	9.991	0.200414	8.65326	12.4063	1.92819	0.121086	0.0801398	99.9238
Y307	96	1.24409	3.83483	2	2019-06-28	Glass	49.0615	0.936942	16.0333	0.018	10.1167	0.179058	8.34526	12.5872	1.80181	0.154233	0.204975	99.439
Y307	96	1.37468	3.83655	1	1900-02-28	Glass	49.5202	0.939054	15.8733	0.019	9.92527	0.125168	8.44554	12.7393	1.9093	0.151609	0.144118	99.7918
Y307	96	1.25962	3.84491	2	2019-06-28	Glass	49.1296	0.932088	16.2039	0.018	10.1422	0.165445	8.45173	12.7511	1.83424	0.155179	0.232786	100.016
Y307	96	1.28582	3.86445	2	2019-06-28	Glass	48.9295	0.946652	16.1488	0.116	9.88002	0.258639	8.45876	12.9604	1.93838	0.15991	0.197765	99.9947
Y307	96	1.27686	3.88835	2	2019-06-28	Glass	49.6765	0.900047	15.8836	0.004	9.83922	0.188482	8.28601	12.8501	1.78217	0.140986	0.252356	99.8034
Y307	96	1.29349	3.92454	2	2019-06-28	Glass	48.8861	0.885483	15.9273	0	9.97183	0.172775	8.2398	12.6697	1.99634	0.162749	0.222485	99.1345
Y307	96	0.493539	3.93542	1	1900-02-28	Glass	48.8584	0.94195	16.7221	0.008	9.61717	0.0965038	8.15486	12.7061	1.77539	0.134003	0.129412	99.1439
Y307	96	1.32469	3.9624	2	2019-06-28	Glass	49.1451	0.921408	16.1664	0.011	9.7015	0.191623	8.41155	12.4758	2.01992	0.126793	0.203945	99.3751
Y307	96	1.27961	3.96524	1	1900-03-01	Glass	48.7052	0.933264	16.1809	0.046	9.53684	0.201607	8.45247	12.9573	1.83151	0.172149	0.119608	99.1368
Y307	96	1.30162	3.98889	2	2019-06-28	Glass	49.238	0.885483	15.9023	0.063	10.0422	0.183246	8.51199	12.6016	1.90006	0.129631	0.133903	99.5914
Y307	96	1.33347	4.0201	2	2019-06-28	Glass	49.2101	0.941797	16.0936	0.067	10.2034	0.223037	8.49993	12.7573	1.90301	0.164641	0.223515	100.287
Y307	96	1.32469	4.03245	2	2019-06-28	Glass	49.1379	0.936942	16.1342	0.046	9.727	0.25445	8.38544	12.8985	1.86371	0.119223	0.163774	99.6672
Y307	96	1.31235	4.05357	2	2019-06-28	Glass	49.3876	0.8816	16.208	0.081	9.94633	0.189529	8.27295	12.8563	1.86862	0.156125	0.174074	100.022
Y307	96	1.30779	4.07047	2	2019-06-28	Glass	49.0935	0.907815	15.921	0	9.77087	0.121466	8.30308	12.7305	1.7635	0.155179	0.361539	99.1285
Y307	96	1.33282	4.08705	2	2019-06-28	Glass	48.9996	0.875774	15.8857	0	9.77903	0.103665	8.39749	12.8295	1.80967	0.166534	0.198795	99.0457
Y307	96	1.35492	4.1033	2	2019-06-28	Glass	48.9769	0.863152	16.0677	0.025	9.84534	0.149738	8.33823	12.8233	1.90595	0.151394	0.163774	99.3104
Y307	96	1.33152	4.12313	2	2019-06-28	Glass	49.4175	0.916553	16.0375	0.063	9.95653	0.129843	8.42461	12.4913	1.87157	0.145717	0.183344	99.6375
Y307	96	1.30974	4.12963	2	2019-06-28	Glass	49.0151	0.86121	16.3255	0.021	9.79331	0.186387	8.46579	12.3078	1.94722	0.156125	0.243086	99.3226
Y307	96	1.31722	4.15303	2	2019-06-28	Glass	49.2132	0.925291	16.1051	0.053	10.0514	0.124607	8.38242	12.7181	1.95409	0.142878	0.322398	99.9925
Y307	96	1.29349	4.17643	2	2019-06-28	Glass	49.2462	0.854414	15.9907	0.053	9.79637	0.147644	8.47081	12.7418	1.84013	0.153287	0.178194	99.4726
Y307	96	1.26424	4.19918	2	2019-06-28	Glass	49.5083	0.900047	16.1321	0.046	10.0902	0.175916	8.48387	12.4552	1.96981	0.146663	0.218365	100.126
Y307	96	1.01339	4.238	1	2018-10-11	Glass	49.4478	0.867826	16.4935	0.026	9.98599	0.198592	8.46863	12.5146	1.81195	0.141267	0.0773442	100.034
Y307	96	1.30877	4.24274	2	2019-06-28	Glass	49.0997	0.8816	16.0354	0.07	9.71068	0.212565	8.49592	12.9202	1.90399	0.177888	0.202915	99.7109
Y307	96	1.32112	4.28661	2	2019-06-28	Glass	49.11	0.873832	15.8794	0.078	9.76781	0.166492	8.28801	12.9398	1.87943	0.153287	0.183344	99.3194
Y307	96	1.3377	4.30514	2	2019-06-28	Glass	49.1957	0.901018	15.9824	0.063	9.59132	0.154974	8.29705	13.0532	1.97571	0.150448	0.218365	99.5831
Y307	96	1.26977	4.32984	2	2019-06-28	Glass	48.9728	0.844705	16.102	0.161	9.78821	0.157068	8.24583	12.9016	1.85192	0.178835	0.201885	99.4058
Y307	96	1.3364	4.40297	2	2019-06-28	Glass	49.4691	0.876745	15.9231	0.112	9.83514	0.105759	8.30208	12.848	1.79101	0.144771	0.213215	99.6209
Y307	96	1.30877	4.43417	2	43644.4	Glass	49.3525	0.846646	16.2954	0.063	9.6862	0.223037	8.26793	13.014	1.90399	0.143825	0.223515	100.02
Y307	96	1.34095	4.4709	2	43644.4	Glass	49.2617	0.790333	16.0635	0	9.8994	0.20733	8.66164	13.0398	1.89417	0.145717	0.243086	100.207
Y307	96	0.964441	4.47696	1	2018-10-11	Glass	49.5844	0.904026	16.1966	0	9.86152	0.190393	8.55292	12.3399	1.94968	0.147689	0.114619	99.8418
Y307	96	1.31007	4.50113	2	43644.4	Glass	49.6012	0.826257	15.9907	0.028	9.99122	0.189529	8.46277	12.8532	1.86076	0.140986	0.163774	100.108
Y307	96	1.25319	4.5359	2	43644.4	Glass	49.4567	0.816548	16.1675	0.042	9.99938	0.202094	8.35531	12.2274	1.81262	0.155179	0.257506	99.4922
Y307	96	1.24507	4.57426	2	43644.4	Glass	48.978	0.816548	16.2444	0	9.80045	0.219895	8.4919	12.6954	2.04055	0.145717	0.178194	99.6111
Y307	96	0.969	4.59896	1	2018-10-11	Glass	49.3153	0.82282	16.0825	0	9.79026	0.154865	8.47365	12.5473	1.90767	0.14035	0.139779	99.3745
Y307	96	1.34856	4.61046	2	43644.4	Glass	49.4288	0.775769	15.7806	0	9.52706	0.0963351	8.53509	13.082	1.9649	0.122062	0.168924	99.4817
Y307	96	1.36955	4.67306	2	43644.5	Glass	49.4856	0.81849	16.1914	0.109	9.85758	0.121466	8.56522	12.6604	1.8195	0.142878	0.237936	100.009
Y307	96	1.34907	4.75204	2	43644.5	Glass	49.5516	0.840821	16.3775	0.018	10.1901	0.126702	8.52404	12.8068	1.93936	0.123954	0.203945	100.703
Y307	96	1.28407	4.77122	2	43644.5	Glass	48.9233	0.848588	16.1228	0.046	10.2116	0.172775	8.47282	12.4913	1.73304	0.154233	0.296647	99.473
Y307	96	1.3403	4.81705	2	43644.5	Glass	49.3308	0.847617	16.0396	0	9.88512	0.121466	8.41356	12.7356	1.97767	0.158964	0.292527	99.803
Y307	96	1.32795	4.8346	2	43644.5	Glass	49.304	0.828199	15.7838	0	9.92083	0.217801	8.29605	12.7295	1.89122	0.146663	0.237936	99.3559
Y307	96	1.3429	4.85898	2	43644.5	Glass	49.5816	0.78742	16.0323	0.099	9.80249	0.194764	8.33723	12.8336	1.90399	0.148556	0.149354	99.8702
Y307	96	1.34875	4.87425	2	43644.5	Glass	49.3154	0.828199	16.0115	0	10.0004	0.249215	8.55819	13.0759	1.8981	0.133416	0.163774	100.234
Y307	96	1.33965	4.90545	2	43644.5	Glass	49.3184	0.760234	15.8711	0.032	9.87798	0.219895	8.47181	12.7037	1.7635	0.143825	0.202915	99.3654
Y307	96	1.33282	4.96266	2	43644.5	Glass	49.3019	0.817519	16.1966	0.081	9.85962	0.158115	8.39347	12.9594	1.83915	0.162749	0.168924	99.9384
Y307	96	1.24929	4.97111	2	43644.5	Glass	49.206	0.81849	16.2392	0	9.74638	0.204188	8.39448	12.447	1.8136	0.135309	0.203945	99.2086
Y307	96	1.20769	4.99744	2	43644.5	Glass	49.3804	0.816548	15.9533	0.123	9.77495	0.188482	8.53107	12.5769	1.92757	0.141932	0.208065	99.6221
Y307	96	1.0389	5.00492	1	2018-10-11	Glass	49.2949	0.76216	16.0764	0.101	9.91171	0.136646	8.6372	12.3124	1.94675	0.144019	0.0736168	99.3967
Y307	96	1.22004	5.03871	2	43644.5	Glass	49.2173	0.782565	16.1342	0.074	9.83208	0.295288	8.66766	12.6295	1.87452	0.168426	0.227636	99.9032
Y307	96	1.27984	5.05821	2	43644.5	Glass	49.0326	0.823344	16.1363	0.028	9.5495	0.105759	8.35832	12.7738	1.92266	0.145717	0.202915	99.0789
Y307	96	1.33347	5.10047	2	43644.5	Glass	48.7757	0.851501	16.3671	0.025	9.88818	0.126702	8.37037	12.9222	1.90988	0.119223	0.242056	99.598
Y307	96	1.3221	5.1632	2	43644.5	Glass	49.2576	0.811693	16.234	0	10.082	0.165445	8.43967	12.8604	1.93739	0.171265	0.247206	100.207
Y307	96	0.990599	5.1833	1	2018-10-11	Glass	49.4886	0.832604	15.9705	0	9.76918	0.170352	8.54088	12.6791	1.76702	0.11283	0.136051	99.4671
Y307	96	1.26879	5.21292	2	43644.5	Glass	49.2039	0.806838	16.2736	0.021	9.93511	0.160209	8.41758	13.0089	2.08771	0.160857	0.271927	100.348
Y307	96	1.23174	5.2841	2	43644.5	Glass	49.0316	0.786449	16.0011	0.102	9.89226	0.168586	8.36133	12.848	1.8529	0.144771	0.174074	99.3631
Y307	96	1.05354	5.32591	1	2018-10-11	Glass	49.4091	0.808144	16.0486	0.079	9.74509	0.106584	8.35525	12.9028	1.84321	0.143102	0.0838672	99.5247
Y307	96	1.21874	5.33091	2	43644.5	Glass	49.3979	0.816548	16.0281	0.046	9.89532	0.292147	8.45976	12.6831	1.92659	0.148556	0.277077	99.9711
Y307	96	1.25774	5.35463	2	43644.5	Glass	49.0822	0.751496	16.3235	0.018	10.0188	0.202094	8.34125	12.7274	1.94231	0.161803	0.208065	99.7768
Y307	96	1.08854	5.4349	1	2018-10-11	Glass	49.5294	0.82869	16.0753	0	9.64874	0.180373	8.52884	12.5861	1.89302	0.110996	0.045661	99.4271
Y307	96	1.31299	5.56703	2	43644.5	Glass	49.2937	0.82917	16.1602	0.028	9.78209	0.248168	8.23277	12.6666	1.90006	0.126793	0.232786	99.5003
Y307	96	1.01785	5.69527	1	2018-10-11	Glass	49.6527	0.775858	15.8585	0.008	9.6658	0.210435	8.5469	12.6883	1.82758	0.142185	0.0801398	99.4564

## Sheet: Mineral analyses
Experiment	Duration (hr)	X position (mm)	Y position (mm)	Analysis batch	Date	Phase	SiO2	TiO2	Al2O3	Cr2O3	FeO	MnO	MgO	CaO	Na2O	K2O	P2O5	Total																			NA
Y300 Haleyjabunga synthesis	72	NA	NA	1	2018-09-12 13:43:49	Clinopyroxene	50.7208	0.305137	4.74686	0.669677	5.41684	0.146671	16.5826	20.3105	0.212935	0	0	99.112																			NA
Y300 Haleyjabunga synthesis	72	NA	NA	1	2018-09-12 13:45:46	Clinopyroxene	50.9639	0.293658	4.57674	0.593226	5.5652	0.102982	16.6679	19.4704	0.169154	0.014	0	98.4172																			NA
Y300 Haleyjabunga synthesis	72	NA	NA	1	2018-09-12 13:47:35	Clinopyroxene	50.3498	0.330964	5.03483	0.815806	5.42354	0.128988	16.716	19.5052	0.185075	0.003	0	98.4933																			NA
Y300 Haleyjabunga synthesis	72	NA	NA	1	2018-09-12 13:49:22	Clinopyroxene	50.6288	0.335746	4.59519	0.546774	5.64657	0.190361	16.7278	20.0544	0.197015	0.004	0	98.9267																			NA
Y300 Haleyjabunga synthesis	72	NA	NA	1	2018-09-12 13:52:57	Clinopyroxene	50.7409	0.30705	4.59621	0.628065	5.40056	0.106103	16.8024	19.6753	0.263682	0.009	0	98.5292																			NA
Y300 Haleyjabunga synthesis	72	NA	NA	1	2018-09-12 13:59:00	Clinopyroxene	50.8939	0.271658	4.17092	0.469355	5.92416	0.169556	17.4589	18.7543	0.18607	0	0	98.2988																			NA
Y300 Haleyjabunga synthesis	72	NA	NA	1	2018-09-12 13:56:32	Clinopyroxene	51.1719	0.263049	4.13198	0.477097	5.59105	0.113384	16.8691	19.7204	0.238806	0	0	98.5768																			NA
Y300 Haleyjabunga synthesis	72	NA	NA	1	2018-09-12 14:03:55	Clinopyroxene	50.5948	0.286006	4.21704	0.513871	5.27804	0.18516	17.0575	19.7696	0.214925	0	0	98.117																			NA
Y300 Haleyjabunga synthesis	72	NA	NA	1	2018-09-12 14:05:58	Clinopyroxene	50.5368	0.352964	4.87086	0.453871	5.88874	0.157074	17.1724	19.2799	0.20796	0	0	98.9205																			NA
Y300 Haleyjabunga synthesis	72	NA	NA	1	2018-09-12 14:07:43	Clinopyroxene	50.9179	0.294615	4.09406	0.414194	5.40822	0.134189	17.2401	19.6517	0.2	0.005	0	98.36																			NA
Y300 Haleyjabunga synthesis	72	NA	NA	1	2018-09-12 14:09:29	Plagioclase	50.8149	0.313746	4.62286	0.434516	5.57477	0.134189	16.9309	19.8864	0.245771	0	0	98.958																			NA
Y300 Haleyjabunga synthesis	72	NA	NA	1	2018-09-12	Plagioclase	47.379	0.0413223	32.4151	0	0.994429	0	0.418468	16.291	1.95082	0.05625	0	99.5465																			NA
Y300 Haleyjabunga synthesis	72	NA	NA	1	2018-09-12	Plagioclase	47.5764	0.0371901	31.9926	0	1.27124	0	0.495075	16.4048	1.95175	0.0349662	0	99.764																			NA
Y300 Haleyjabunga synthesis	72	NA	NA	1	2018-09-12	Plagioclase	48.1222	0.0423554	30.9978	0	1.35898	0.046	0.745007	15.7917	2.10452	0.0532095	0	99.2618																			NA
Y300 Haleyjabunga synthesis	72	NA	NA	1	2018-09-12	Plagioclase	47.5673	0.0268595	32.4254	0.023	1.08322	0.015	0.339945	16.1649	1.82212	0.0319257	0	99.4997																			NA
Y300 Haleyjabunga synthesis	72	NA	NA	1	2018-09-12	Plagioclase	47.7116	0.0506198	32.569	0.016	1.04979	0.003	0.349521	16.5884	1.97952	0.0228041	0	100.34																			NA
Y300 Haleyjabunga synthesis	72	NA	NA	1	2018-09-12	Plagioclase	48.1914	0.0247934	31.7024	0.047	1.0383	0.054	0.418468	15.9875	2.15822	0.0136824	0	99.6357																			NA
Y300 Haleyjabunga synthesis	72	NA	NA	1	2018-09-12	Plagioclase	47.7206	0.0433884	32.5249	0.016	1.04352	0.005	0.267168	16.2859	1.90638	0.0410473	0	99.8538																			NA
Y300 Haleyjabunga synthesis	72	NA	NA	1	2018-09-12	Olivine	47.5112	0.0247934	32.7966	0.018	0.943245	0.044	0.248974	16.4366	1.78231	0.0319257	0	99.8377																			NA
Y300 Haleyjabunga synthesis	72	NA	NA	1	2018-09-12 13:17:52	Olivine	39.6003	0.013	0.058	0.039	13.9584	0.22095	44.5308	0.410738	0.003	0.009	0	98.8432																			NA
Y300 Haleyjabunga synthesis	72	NA	NA	1	2018-09-12 13:19:54	Olivine	39.6945	0	0.058	0.022	14.2539	0.157402	44.9888	0.328188	0	0.003	0	99.5057																			NA
Y300 Haleyjabunga synthesis	72	NA	NA	1	2018-09-12 13:23:26	Olivine	39.9661	0	0.041	0	13.5324	0.20433	44.8104	0.380537	0	0	0	98.9347																			NA
Y300 Haleyjabunga synthesis	72	NA	NA	1	2018-09-12 13:25:12	Olivine	39.5522	0.011	0.021	0	13.8049	0.243436	44.8054	0.29698	0.032	0.012	0	98.7788																			NA
Y300 Haleyjabunga synthesis	72	NA	NA	1	2018-09-12 13:28:45	Olivine	39.3537	0.017	0.079	0.064	13.566	0.262011	44.4527	0.432886	0	0	0	98.2272																			NA
Y300 Haleyjabunga synthesis	72	NA	NA	1	2018-09-12 13:30:31	Olivine	39.8097	0.011	0.055	0	13.6159	0.20824	44.7312	0.405705	0.029	0.007	0	98.8728																			NA
Y300 Haleyjabunga synthesis	72	NA	NA	1	2018-09-12 13:32:15	Olivine	39.8368	0	0.057	0.094	13.85	0.186732	44.9577	0.386577	0	0	0	99.3688																			NA
Y300 Haleyjabunga synthesis	72	NA	NA	1	2018-09-12 13:34:02	Olivine	39.3096	0.036	0.042	0	13.8097	0.194553	44.6691	0.354362	0	0.01	0	98.4253																			NA
Y300 Haleyjabunga synthesis	72	NA	NA	2	2019-03-23 16:20:23	Clinopyroxene	51.5984	0.28464	4.60595	0.738411	5.3878	0.173684	17.1257	20.388	0.219028	0	0	100.522																			NA
Y300 Haleyjabunga synthesis	72	NA	NA	2	2019-03-23 16:22:27	Clinopyroxene	51.4918	0.314962	4.85869	0.559603	5.21447	0.1875	16.88	19.9462	0.209463	0.003	0	99.6658																			NA
Y300 Haleyjabunga synthesis	72	NA	NA	2	2019-03-23 16:24:13	Clinopyroxene	52.1692	0.244536	3.75754	0.417219	5.67153	0.0858553	17.4513	19.8733	0.214245	0	0	99.8847																			NA
Y300 Haleyjabunga synthesis	72	NA	NA	2	2019-03-23 16:25:59	Clinopyroxene	52.4756	0.225951	3.15034	0.4117	5.34423	0.158882	18.0295	19.3175	0.189378	0.008	0	99.3111																			NA
Y300 Haleyjabunga synthesis	72	NA	NA	2	2019-03-23 16:27:44	Clinopyroxene	52.1415	0.265077	3.84878	0.467991	5.44494	0.120395	17.3487	20.2151	0.193203	0.005	0	100.051																			NA
Y300 Haleyjabunga synthesis	72	NA	NA	2	2019-03-23 16:29:31	Clinopyroxene	51.6127	0.255295	4.26197	0.610375	5.07794	0.180592	17.4059	19.6634	0.19416	0.01	0	99.2724																			NA
Y300 Haleyjabunga synthesis	72	NA	NA	2	2019-03-23 16:32:50	Clinopyroxene	51.4057	0.295399	4.58707	0.527594	5.39846	0.189474	16.8317	20.392	0.258242	0.006	0	99.8917																			NA
Y300 Haleyjabunga synthesis	72	NA	NA	2	2019-03-23 16:37:33	Clinopyroxene	52.6272	0.229864	3.90436	0.578366	5.22609	0.214145	17.6783	19.8213	0.209463	0.013	0	100.502																			NA
Y300 Haleyjabunga synthesis	72	NA	NA	2	2019-03-23 16:39:35	Clinopyroxene	52.1026	0.244536	4.21897	0.700883	5.42751	0.128289	17.548	19.5704	0.195116	0.015	0	100.151																			NA
Y300 Haleyjabunga synthesis	72	NA	NA	2	2019-03-23 16:48:37	Clinopyroxene	51.9068	0.31594	4.76116	0.434879	5.47108	0.175658	16.6797	20.413	0.25346	0	0	100.412																			NA
Y300 Haleyjabunga synthesis	72	NA	NA	2	2019-03-23 16:50:41	Clinopyroxene	51.7654	0.333547	5.09046	0.550773	5.4798	0.145066	16.3413	20.7858	0.217115	0.003	0	100.712																			NA
Y300 Haleyjabunga synthesis	72	NA	NA	2	2019-03-23 16:52:27	Clinopyroxene	51.2541	0.281705	5.23098	0.612583	6.58273	0.232895	18.0897	17.5714	0.222853	0.009	0	100.088																			NA
Y300 Haleyjabunga synthesis	72	NA	NA	2	2019-03-23 16:54:15	Clinopyroxene	51.6219	0.302246	4.54408	0.5883	5.58244	0.175658	16.9836	19.5814	0.25346	0.013	0	99.6462																			NA
Y300 Haleyjabunga synthesis	72	NA	NA	2	2019-03-23 16:56:03	Clinopyroxene	51.8904	0.274858	4.34587	0.635762	5.11764	0.185526	17.2293	20.1311	0.26972	0.014	0	100.094																			NA
Y300 Haleyjabunga synthesis	72	NA	NA	2	2019-03-23 16:58:00	Clinopyroxene	52.1528	0.259208	3.96204	0.59713	5.32196	0.103618	17.5983	20.2031	0.219028	0	0	100.417																			NA
Y300 Haleyjabunga synthesis	72	NA	NA	2	2019-03-23 16:59:46	Clinopyroxene	52.1968	0.251383	3.93687	0.580574	5.50691	0.160855	17.3665	20.0862	0.208507	0.023	0	100.318																			NA
Y300 Haleyjabunga synthesis	72	NA	NA	2	2019-03-23 17:01:34	Clinopyroxene	52.7543	0.260186	3.64428	0.587196	5.19414	0.191447	17.7789	19.9312	0.20755	0.007	0	100.556																			NA
Y300 Haleyjabunga synthesis	72	NA	NA	2	2019-03-23 17:05:51	Clinopyroxene	52.3587	0.225951	3.37057	0.431567	5.05276	0.170724	18.0167	19.6034	0.193203	0.003	0	99.4266																			NA
Y300 Haleyjabunga synthesis	72	NA	NA	2	2019-03-23 17:17:38	Clinopyroxene	51.9427	0.282683	4.58393	0.622517	5.51369	0.172697	17.6871	19.8653	0.214245	0.013	0	100.898																			NA
Y300 Haleyjabunga synthesis	72	NA	NA	2	2019-03-23 17:19:39	Clinopyroxene	52.9224	0.243558	3.9956	0.569536	5.52724	0.158882	17.3773	19.2526	0.251547	0.003	0	100.302																			NA
Y300 Haleyjabunga synthesis	72	NA	NA	2	2019-03-23 17:56:27	Clinopyroxene	51.1813	0.337459	5.06319	0.682119	5.07794	0.114474	16.6738	20.1651	0.209463	0.005	0	99.5099																			NA
Y300 Haleyjabunga synthesis	72	NA	NA	2	2019-03-23 17:58:25	Clinopyroxene	52.2347	0.253339	3.85088	0.633554	5.12442	0.16875	17.2343	19.7593	0.204681	0.001	0	99.465																			NA
Y300 Haleyjabunga synthesis	72	NA	NA	2	2019-03-23 18:00:11	Clinopyroxene	51.6793	0.303224	4.92266	0.46468	5.64344	0.135197	16.3689	19.4335	0.289805	0.005	0	99.2458																			NA
Y300 Haleyjabunga synthesis	72	NA	NA	2	2019-03-23 18:01:55	Clinopyroxene	52.4264	0.292465	3.79529	0.415011	5.32777	0.165789	17.1316	20.34	0.197029	0	0	100.091																			NA
Y300 Haleyjabunga synthesis	72	NA	NA	2	2019-03-23 18:03:39	Clinopyroxene	52.949	0.21617	3.12726	0.283664	5.04598	0.121382	17.478	20.418	0.168336	0.007	0	99.8148																			NA
Y300 Haleyjabunga synthesis	72	NA	NA	2	2019-03-23 17:30:26	Clinopyroxene	51.5871	0.345284	4.88281	0.549669	5.49045	0.202303	16.8475	19.8433	0.221897	0.005	0	99.9753																			NA
Y300 Haleyjabunga synthesis	72	NA	NA	2	2019-03-23 17:47:29	Clinopyroxene	52.4305	0.240623	3.80264	0.530905	5.59696	0.125329	17.6043	19.8253	0.256329	0.001	0	100.414																			NA
Y300 Haleyjabunga synthesis	72	NA	NA	2	2019-03-23 17:34:03	Clinopyroxene	51.4611	0.333547	4.59756	0.534216	5.57663	0.165789	16.9728	20.5399	0.205637	0.007	0	100.394																			NA
Y300 Haleyjabunga synthesis	72	NA	NA	2	2019-03-23 17:35:51	Clinopyroxene	51.1526	0.360935	5.06109	0.564018	5.28807	0.162829	16.6225	20.48	0.212332	0.003	0	99.9074																			NA
Y300 Haleyjabunga synthesis	72	NA	NA	2	2019-03-23 17:37:40	Clinopyroxene	51.4857	0.303224	4.96146	0.586093	5.14185	0.163816	17.0853	20.2181	0.219984	0.011	0	100.176																			NA
Y300 Haleyjabunga synthesis	72	NA	NA	2	2019-03-23 17:39:26	Clinopyroxene	52.8301	0.222038	3.55829	0.677704	5.42654	0.155921	18.1252	19.4875	0.232418	0	0	100.716																			NA
Y300 Haleyjabunga synthesis	72	NA	NA	2	2019-03-23 17:41:11	Clinopyroxene	52.8332	0.228885	3.4618	0.494481	5.0547	0.09375	17.6704	19.9402	0.246765	0.002	0	100.026																			NA
Y300 Haleyjabunga synthesis	72	NA	NA	2	2019-03-23 18:08:21	Plagioclase	47.5369	0.0405063	33.6916	0.052	0.862999	0	0.21454	17.1626	1.7555	0.0134663	0	101.33																			NA
Y300 Haleyjabunga synthesis	72	NA	NA	2	2019-03-23 18:17:46	Plagioclase	48.5601	0.0493671	33.271	0	0.893483	0	0.264433	16.4124	2.01228	0.0478803	0	101.511																			NA
Y300 Haleyjabunga synthesis	72	NA	NA	2	2019-03-23 18:19:47	Plagioclase	47.4582	0.0265823	33.5331	0.069	0.958655	0.015	0.273414	16.7966	1.71438	0.0389027	0	100.884																			NA
Y300 Haleyjabunga synthesis	72	NA	NA	2	2019-03-23 18:21:34	Plagioclase	48.3281	0.0253165	33.6018	0	0.802032	0	0.290378	16.2878	1.95186	0.0374065	0	101.325																			NA
Y300 Haleyjabunga synthesis	72	NA	NA	2	2019-03-23 18:35:09	Plagioclase	47.6217	0.0227848	33.7191	0.007	0.639103	0	0.243478	16.9474	1.71271	0.0493766	0	100.963																			NA
Y300 Haleyjabunga synthesis	72	NA	NA	2	2019-03-23 18:25:11	Plagioclase	48.4405	0.0341772	33.2097	0	0.688507	0.012	0.22851	16.3752	1.90739	0.0448878	0	100.941																			NA
Y300 Haleyjabunga synthesis	72	NA	NA	2	2019-03-23 18:26:58	Plagioclase	48.4283	0.0227848	33.3386	0	0.736861	0.029	0.249465	16.7212	1.90823	0.046384	0	101.481																			NA
Y300 Haleyjabunga synthesis	72	NA	NA	2	2019-03-23 18:38:16	Plagioclase	47.9376	0.0518987	33.29	0	0.758935	0	0.311333	16.8378	1.7404	0.0374065	0	100.965																			NA
Y300 Haleyjabunga synthesis	72	NA	NA	2	2019-03-23 18:46:34	Plagioclase	48.1298	0.0367089	33.2498	0.012	0.903994	0.035	0.235495	16.6819	1.8176	0.0508728	0	101.153																			NA
Y300 Haleyjabunga synthesis	72	NA	NA	2	2019-03-23 18:53:19	Plagioclase	48.0899	0.0367089	33.3788	0.04	0.86405	0.002	0.236493	16.4678	1.8327	0.0389027	0	100.987																			NA
Y300 Haleyjabunga synthesis	72	NA	NA	2	2019-03-23 18:56:30	Plagioclase	48.0132	0.0367089	33.662	0.057	0.948143	0.005	0.277406	16.7272	1.70348	0.0568579	0	101.487																			NA
Y300 Haleyjabunga synthesis	72	NA	NA	2	2019-03-23 18:58:32	Plagioclase	47.4735	0.0101266	34.0382	0.02	0.860897	0.039	0.230506	17.0892	1.55075	0.0508728	0	101.363																			NA
Y300 Haleyjabunga synthesis	72	NA	NA	2	2019-03-23 19:00:19	Plagioclase	47.3876	0.0481013	34.0446	0.055	0.785214	0.007	0.238489	17.0188	1.55579	0.0224439	0	101.163																			NA
Y300 Haleyjabunga synthesis	72	NA	NA	2	2019-03-23 19:02:03	Plagioclase	48.3087	0.0493671	33.4866	0	0.812544	0.015	0.213542	16.5955	1.74711	0.0433915	0	101.272																			NA
Y300 Haleyjabunga synthesis	72	NA	NA	2	2019-03-23 19:07:51	Plagioclase	47.6227	0.0493671	33.5014	0.084	0.886125	0.02	0.251461	16.698	1.77145	0.0224439	0	100.907																			NA
Y300 Haleyjabunga synthesis	72	NA	NA	2	2019-03-23 19:14:41	Plagioclase	47.7761	0.0468354	33.1505	0	0.98178	0	0.308339	16.2938	1.88389	0.0508728	0	100.492																			NA
Y300 Haleyjabunga synthesis	72	NA	NA	2	2019-03-23 19:16:43	Plagioclase	48.2208	0.0607595	33.6546	0	0.915557	0.053	0.266429	16.6769	1.76222	0.0359102	0	101.646																			NA
Y300 Haleyjabunga synthesis	72	NA	NA	2	2019-03-23 19:41:57	Plagioclase	48.0838	0.0594937	33.1241	0.01	0.919762	0.029	0.456023	16.5844	1.77396	0.0269327	0	101.067																			NA
Y300 Haleyjabunga synthesis	72	NA	NA	2	2019-03-23 19:43:59	Plagioclase	48.3271	0.0189873	33.5383	0	0.868255	0.024	0.232502	16.4245	1.85788	0.0284289	0	101.32																			NA
Y300 Haleyjabunga synthesis	72	NA	NA	2	2019-03-23 19:45:48	Plagioclase	48.5121	0.0873418	33.3756	0	0.869306	0	0.384177	16.6266	1.80082	0.040399	0	101.696																			NA
Y300 Haleyjabunga synthesis	72	NA	NA	2	2019-03-23 19:47:36	Plagioclase	47.9039	0.0481013	33.3344	0	0.912404	0.034	0.215538	16.519	1.91494	0.040399	0	100.923																			NA
Y300 Haleyjabunga synthesis	72	NA	NA	2	2019-03-23 19:52:02	Plagioclase	46.5514	0.0151899	33.4792	0	0.84513	0	0.260442	16.5562	1.90823	0.0389027	0	99.6547																			NA
Y300 Haleyjabunga synthesis	72	NA	NA	2	2019-03-23 20:03:12	Plagioclase	48.2729	0.0240506	33.5701	0	0.905046	0	0.235495	16.2847	1.9997	0.0598504	0	101.352																			NA
Y300 Haleyjabunga synthesis	72	NA	NA	2	2019-03-23 12:43:56	Olivine	39.9637	0	0.056	0.012	13.9069	0.290566	45.5259	0.359259	0.025	0.01	0	100.149																			NA
Y300 Haleyjabunga synthesis	72	NA	NA	2	2019-03-23 12:45:56	Olivine	40.7353	0.016	0.075	0.016	14.0126	0.215547	45.3438	0.37037	0.014	0.013	0	100.812																			NA
Y300 Haleyjabunga synthesis	72	NA	NA	2	2019-03-23 12:47:39	Olivine	40.581	0	0.066	0.021	13.9796	0.255698	45.5389	0.389815	0.017	0	0	100.849																			NA
Y300 Haleyjabunga synthesis	72	NA	NA	2	2019-03-23 12:49:25	Olivine	40.262	0.03	0.056	0.049	13.5502	0.255698	45.2728	0.380556	0.025	0	0	99.8813																			NA
Y300 Haleyjabunga synthesis	72	NA	NA	2	2019-03-23 12:51:08	Olivine	40.4513	0.007	0.063	0	13.7431	0.326491	45.4398	0.398148	0.017	0	0	100.446																			NA
Y300 Haleyjabunga synthesis	72	NA	NA	2	2019-03-23 12:56:59	Olivine	40.1828	0.003	0.046	0.026	14.0795	0.226113	45.3478	0.364815	0.014	0.002	0	100.292																			NA
Y300 Haleyjabunga synthesis	72	NA	NA	2	2019-03-23 13:02:43	Olivine	40.5059	0.007	0.05	0.071	13.7577	0.226113	45.0597	0.362963	0.006	0	0	100.046																			NA
Y300 Haleyjabunga synthesis	72	NA	NA	2	2019-03-23 13:05:39	Olivine	40.2126	0.017	0.042	0.014	14.031	0.271547	45.4068	0.365741	0	0.002	0	100.363																			NA
Y300 Haleyjabunga synthesis	72	NA	NA	2	2019-03-23 13:09:56	Olivine	40.2631	0	0.064	0.057	13.8808	0.231396	45.0977	0.344444	0.03	0	0	99.9684																			NA
Y300 Haleyjabunga synthesis	72	NA	NA	2	2019-03-23 13:11:57	Olivine	40.3834	0.02	0.058	0.054	13.9244	0.248302	45.5099	0.319444	0.019	0	0	100.536																			NA
Y300 Haleyjabunga synthesis	72	NA	NA	2	2019-03-23 13:13:40	Olivine	40.476	0.023	0.043	0	13.8817	0.294792	44.7696	0.325	0.03	0.016	0	99.8591																			NA
Y300 Haleyjabunga synthesis	72	NA	NA	2	2019-03-23 13:15:27	Olivine	40.3495	0	0.044	0.04	13.8682	0.241962	44.8456	0.355556	0.019	0.005	0	99.7688																			NA
Y300 Haleyjabunga synthesis	72	NA	NA	2	2019-03-23 13:17:14	Olivine	40.6633	0.027	0.036	0.052	13.8914	0.229283	44.9677	0.336111	0	0	0	100.203																			NA
Y300 Haleyjabunga synthesis	72	NA	NA	2	2019-03-23 13:39:22	Olivine	40.3587	0.004	0.056	0	13.7761	0.233509	45.0637	0.382407	0.02	0.009	0	99.9034																			NA
Y300 Haleyjabunga synthesis	72	NA	NA	2	2019-03-23 13:41:26	Olivine	40.2343	0	0.08	0.038	13.9806	0.233509	44.7116	0.360185	0.008	0	0	99.6461																			NA
Y300 Haleyjabunga synthesis	72	NA	NA	2	2019-03-23 13:45:39	Olivine	40.6242	0.014	0.043	0.056	13.9234	0.234566	45.1307	0.4	0.011	0	0	100.437																			NA
Y300 Haleyjabunga synthesis	72	NA	NA	2	2019-03-23 13:47:39	Olivine	40.7456	0	0.06	0.045	14.0213	0.297962	45.4078	0.407407	0	0	0	100.985																			NA
Y300 Haleyjabunga synthesis	72	NA	NA	2	2019-03-23 15:23:24	Olivine	39.3587	0	0.038	0.03	13.6345	0.309585	44.9987	0.368519	0.017	0.009	0	98.764																			NA
Y300 Haleyjabunga synthesis	72	NA	NA	2	2019-03-23 15:28:17	Olivine	40.3361	0	0.032	0.009	13.8236	0.277887	44.7466	0.383333	0.003	0.009	0	99.6205																			NA
Y300 Haleyjabunga synthesis	72	NA	NA	2	2019-03-23 15:39:01	Olivine	40.5378	0.01	0.004	0	13.9515	0.318038	44.9586	0.385185	0.013	0.002	0	100.18																			NA
Y300 Haleyjabunga synthesis	72	NA	NA	2	2019-03-23 15:41:00	Olivine	40.4596	0.032	0.022	0	14.2704	0.241962	45.1047	0.418519	0.008	0	0	100.557																			NA
Y300 Haleyjabunga synthesis	72	NA	NA	2	2019-03-23 16:00:55	Olivine	40.3413	0.014	0.097	0.009	13.8207	0.251472	44.8176	0.525926	0	0.005	0	99.8819																			NA
Y300 Haleyjabunga synthesis	72	NA	NA	2	2019-03-23 16:02:57	Olivine	40.1334	0.011	0.079	0.049	13.6055	0.243019	44.9356	0.338889	0	0.013	0	99.4084																			NA
Y300 Haleyjabunga synthesis	72	NA	NA	2	2019-03-23 16:04:44	Olivine	40.3413	0	0.07	0.023	13.5677	0.327547	44.7726	0.343519	0.039	0.009	0	99.4936																			NA
Y300 Haleyjabunga synthesis	72	NA	NA	2	2019-03-23 16:06:31	Olivine	40.6859	0.017	0.087	0.078	13.7935	0.232453	44.8556	0.35463	0	0.003	0	100.107																			NA
Y300 Haleyjabunga synthesis	72	NA	NA	2	2019-03-23 16:08:16	Olivine	40.7415	0	0.067	0.028	13.811	0.236679	44.5615	0.347222	0	0	0	99.7928																			NA
Y300 Haleyjabunga synthesis	72	NA	NA	2	2019-03-23 16:10:05	Olivine	40.6427	0.023	0.079	0.019	14.0717	0.253585	45.0307	0.355556	0.016	0.003	0	100.494																			NA
Y300 Stapafell synthesis	72	NA	NA	1	2018-09-12	Clinopyroxene	50.7679	0.429487	3.8932	1.04806	5.56042	0.191401	16.4678	19.6425	0.326368	0.004		98.3311																			NA
Y300 Stapafell synthesis	72	NA	NA	1	2018-09-12	Clinopyroxene	50.4178	0.608361	5.10759	0.746129	5.87342	0.133148	15.1066	19.4673	0.292537	0.014		97.767																			NA
Y300 Stapafell synthesis	72	NA	NA	1	2018-09-12	Clinopyroxene	50.7148	0.531838	4.23651	0.907742	5.78249	0.169556	16.3745	19.5001	0.265672	0		98.4833																			NA
Y300 Stapafell synthesis	72	NA	NA	1	2018-09-12	Clinopyroxene	51.5449	0.446705	3.5294	0.715161	5.69155	0.0988211	16.5384	20.0011	0.230846	0.006		98.8029																			NA
Y300 Stapafell synthesis	72	NA	NA	1	2018-09-12	Clinopyroxene	51.0879	0.48688	3.67697	0.714194	5.59775	0.149792	16.2813	19.9007	0.291542	0.007		98.194																			NA
Y300 Stapafell synthesis	72	NA	NA	1	2018-09-12	Clinopyroxene	51.2789	0.369225	3.01598	0.793548	5.64752	0.183079	17.1527	18.7133	0.222886	0		97.3772																			NA
Y300 Stapafell synthesis	72	NA	NA	1	2018-09-12	Clinopyroxene	51.8489	0.425661	3.40437	0.699677	5.37568	0.174757	16.5845	20.25	0.239801	0		99.0035																			NA
Y300 Stapafell synthesis	72	NA	NA	1	2018-09-12	Clinopyroxene	49.7908	0.63897	4.65258	0.915484	5.84949	0.193481	15.774	19.7009	0.259701	0.002		97.7774																			NA
Y300 Stapafell synthesis	72	NA	NA	1	2018-09-12	Clinopyroxene	50.6938	0.485923	3.91677	0.933871	5.74899	0.1862	16.56	19.1129	0.321393	0		97.9599																			NA
Y300 Stapafell synthesis	72	NA	NA	1	2018-09-12	Clinopyroxene	51.7719	0.358703	2.67779	0.726774	5.76717	0.0894591	17.5786	18.5566	0.229851	0.001		97.7579																			NA
Y300 Stapafell synthesis	72	NA	NA	1	2018-09-12	Clinopyroxene	50.2968	0.481141	4.07254	0.987097	5.53649	0.128988	16.033	20.2879	0.284577	0.014		98.1226																			NA
Y300 Stapafell synthesis	72	NA	NA	1	2018-09-12	Clinopyroxene	49.8718	0.596882	4.6618	1.12742	5.9299	0.161234	15.9938	19.5083	0.259701	0.001		98.1118																			NA
Y300 Stapafell synthesis	72	NA	NA	1	2018-09-12	Clinopyroxene	50.0938	0.506011	4.36563	1.05484	5.86959	0.184119	16.4717	18.9592	0.251741	0.011		97.7676																			NA
Y300 Stapafell synthesis	72	NA	NA	1	2018-09-12	Clinopyroxene	50.6438	0.465836	3.96391	1.04903	5.68773	0.172677	16.5394	20.208	0.251741	0		98.9822																			NA
Y300 Stapafell synthesis	72	NA	NA	1	2018-09-12	Clinopyroxene	50.0598	0.531838	4.62286	0.941613	5.90788	0.170596	16.3471	20.3525	0.316418	0.007		99.2575																			NA
Y300 Stapafell synthesis	72	NA	NA	1	2018-09-12	Olivine	39.7045	0.032	0.033	0.027	14.3335	0.239525	44.135	0.391611	0.006	0		98.9022																			NA
Y300 Stapafell synthesis	72	NA	NA	1	2018-09-12	Olivine	39.6634	0.022	0.022	0.079	14.1464	0.22486	44.0478	0.333221	0	0.005		98.5438																			NA
Y300 Stapafell synthesis	72	NA	NA	1	2018-09-12	Olivine	39.468	0.015	0.065	0.13	14.5034	0.244413	43.9547	0.201342	0.006	0.006		98.5937																			NA
Y300 Stapafell synthesis	72	NA	NA	1	2018-09-12	Olivine	39.3838	0.012	0.011	0.01	14.3249	0.23757	43.6851	0.331208	0	0		97.9956																			NA
Y300 Stapafell synthesis	72	NA	NA	1	2018-09-12	Olivine	39.4349	0.014	0.009	0.046	14.4506	0.255168	44.3765	0.325168	0.013	0		98.9243																			NA
Y300 Stapafell synthesis	72	NA	NA	1	2018-09-12	Olivine	39.6684	0.015	0.001	0.025	14.5053	0.24148	43.8995	0.29396	0.01	0		98.6597																			NA
Y300 Stapafell synthesis	72	NA	NA	1	2018-09-12	Olivine	39.6213	0.029	0.014	0	14.2952	0.184777	43.9356	0.295973	0	0.021		98.3968																			NA
Y300 Stapafell synthesis	72	NA	NA	1	2018-09-12	Olivine	39.0651	0.032	0.016	0	14.5782	0.255168	44.3966	0.275839	0.022	0		98.6408																			NA
Y300 Stapafell synthesis	72	NA	NA	1	2018-09-12	Olivine	39.6384	0.019	0.086	0.044	14.0255	0.244413	43.7392	0.321141	0.007	0.008		98.1327																			NA
Y300 Stapafell synthesis	72	NA	NA	STA (2) Cpx 1	2019-03-23 16:48:37	Clinopyroxene	52.5965	0.404951	2.96996	0.750552	5.60277	0.110526	17.9683	18.9947	0.300326	0.007		99.7056																			NA
Y300 Stapafell synthesis	72	NA	NA	STA (2) Cpx 2	2019-03-23 16:48:37	Clinopyroxene	51.9857	0.474399	3.53731	1.01656	5.67249	0.151974	17.1869	20.0182	0.267807	0.011		100.322																			NA
Y300 Stapafell synthesis	72	NA	NA	STA (2) Cpx 3_1	2019-03-23 16:48:37	Clinopyroxene	52.2675	0.404951	3.35274	0.828918	5.76933	0.135197	17.5293	19.1646	0.272589	0.013		99.7382																			NA
Y300 Stapafell synthesis	72	NA	NA	STA (2) Cpx 3_2	2019-03-23 16:48:37	Clinopyroxene	51.1096	0.533088	4.36894	0.830022	5.9291	0.181579	16.3453	20.2191	0.302239	0.013		99.8319																			NA
Y300 Stapafell synthesis	72	NA	NA	STA (2) Cpx 4_1	2019-03-23 16:48:37	Clinopyroxene	51.501	0.427448	3.83829	0.918322	5.60858	0.199342	17.1701	20.0672	0.285023	0		100.015																			NA
Y300 Stapafell synthesis	72	NA	NA	STA (2) Cpx 4_2	2019-03-23 16:48:37	Clinopyroxene	50.9446	0.582973	4.74123	0.84106	6.15957	0.115461	16.4508	19.9183	0.262068	0.005		100.021																			NA
Y300 Stapafell synthesis	72	NA	NA	STA (2) Cpx 5	2019-03-23 16:48:37	Clinopyroxene	50.8534	0.582973	4.6846	1.117	5.93104	0.0710526	16.7873	19.4125	0.236244	0.005		99.6811																			NA
Y300 Stapafell synthesis	72	NA	NA	STA (2) Cpx 6_LS	2019-03-23 16:48:37	Clinopyroxene	52.2921	0.413754	2.91228	0.5883	6.32418	0.171711	18.2278	18.5409	0.22381	0.013		99.7079																			NA
Y300 Stapafell synthesis	72	NA	NA	STA (2) Cpx 6_LS	2019-03-23 16:48:37	Clinopyroxene	52.1282	0.458749	3.82676	0.899558	5.82549	0.144079	17.1662	19.6554	0.291718	0.002		100.398																			NA
Y300 Stapafell synthesis	72	NA	NA	STA (2) Cpx 6_LS	2019-03-23 16:48:37	Clinopyroxene	52.0759	0.46853	3.80788	0.926049	5.74415	0.145066	16.8899	19.6464	0.26972	0.003		99.9766																			NA
Y300 Stapafell synthesis	72	NA	NA	STA (2) Cpx 6_LS	2019-03-23 16:48:37	Clinopyroxene	52.1845	0.472443	3.71769	0.801325	5.62892	0.118421	16.8889	19.9282	0.330933	0.015		100.086																			NA
Y300 Stapafell synthesis	72	NA	NA	STA (2) Cpx 7	2019-03-23 16:48:37	Clinopyroxene	51.1731	0.508634	4.35531	0.881898	5.73544	0.115461	16.5347	20.0952	0.241026	0		99.6407																			NA
Y300 Stapafell synthesis	72	NA	NA	STA (2) Cpx 8_1	2019-03-23 16:48:37	Clinopyroxene	51.3668	0.520372	4.42977	0.793598	5.78288	0.170724	16.5031	19.7923	0.284066	0.001		99.6446																			NA
Y300 Stapafell synthesis	72	NA	NA	STA (2) Cpx 8_2	2019-03-23 16:48:37	Clinopyroxene	52.8793	0.393213	2.67002	0.665563	5.81387	0.170724	18.0275	19.5055	0.246765	0.014		100.386																			NA
Y300 Stapafell synthesis	72	NA	NA	STA (2) Cpx 9_LS	2019-03-23 16:48:37	Clinopyroxene	50.4537	0.489071	4.23156	1.03753	5.79644	0.128289	16.5248	19.8163	0.365365	0.01		98.8531																			NA
Y300 Stapafell synthesis	72	NA	NA	STA (2) Cpx 9_LS	2019-03-23 16:48:37	Clinopyroxene	50.4138	0.583951	4.57554	1.15011	6.00076	0.185526	16.361	20.1711	0.302239	0.019		99.7631																			NA
Y300 Stapafell synthesis	72	NA	NA	STA (2) Cpx 9_LS	2019-03-23 16:48:37	Clinopyroxene	51.3125	0.507656	4.10257	0.620309	6.09178	0.15	17.1425	18.8368	0.282153	0.02		99.0662																			NA
Y300 Stapafell synthesis	72	NA	NA	STA (2) Cpx 9_LS	2019-03-23 16:48:37	Clinopyroxene	50.5531	0.803055	7.10713	0.584989	7.01267	0.15	14.4637	17.5974	0.802464	0.069		99.1435																			NA
Y300 Stapafell synthesis	72	NA	NA	STA (2) Cpx 9_LS	2019-03-23 16:48:37	Clinopyroxene	52.4592	0.423536	2.85879	0.562914	5.76352	0.0986842	17.4188	20.2301	0.229549	0.008		100.053																			NA
Y300 Stapafell synthesis	72	NA	NA	STA (2) Cpx 10_1	2019-03-23 16:48:37	Clinopyroxene	51.4805	0.514503	4.06901	0.92053	6.00076	0.210197	17.3004	19.6444	0.279284	0		100.42																			NA
Y300 Stapafell synthesis	72	NA	NA	STA (2) Cpx 10_2	2019-03-23 16:48:37	Clinopyroxene	51.4611	0.480268	3.89282	0.857616	5.96299	0.143092	16.9817	19.9432	0.285979	0.003		100.012																			NA
Y300 Stapafell synthesis	72	NA	NA	STA (2) Cpx 11	2019-03-23 16:48:37	Clinopyroxene	51.5717	0.516459	4.06062	0.726269	5.61633	0.153947	16.2999	20.5359	0.298413	0.009		99.7886																			NA
Y300 Stapafell synthesis	72	NA	NA	STA (2) Cpx 12	2019-03-23 16:48:37	Clinopyroxene	51.4088	0.493962	4.31336	1.07837	5.87003	0.156908	16.6028	19.7004	0.277371	0.009		99.9109																			NA
Y300 Stapafell synthesis	72	NA	NA	STA (2) Cpx 13_1	2019-03-23 16:48:37	Clinopyroxene	52.1907	0.366804	3.07902	0.806843	5.70445	0.219079	17.9259	19.2896	0.300326	0.019		99.9017																			NA
Y300 Stapafell synthesis	72	NA	NA	STA (2) Cpx 13_2	2019-03-23 16:48:37	Clinopyroxene	51.8822	0.455815	3.78795	0.998896	5.71316	0.202303	16.9619	19.4305	0.278328	0.001		99.7121																			NA
Y300 Stapafell synthesis	72	NA	NA	STA (2) Cpx 14	2019-03-23 16:48:37	Clinopyroxene	51.251	0.549716	4.55037	1.02097	5.78192	0.125329	16.4617	19.6584	0.313716	0.011		99.7241																			NA
Y300 Stapafell synthesis	72	NA	NA	STA (2) Cpx 15	2019-03-23 16:48:37	Clinopyroxene	52.4643	0.39517	2.80741	0.826711	5.90974	0.20625	18.0779	18.363	0.26685	0.003		99.3203																			NA
Y300 Stapafell synthesis	72	NA	NA	STA (2) Ol 1_LS	2019-03-23 16:48:37	Olivine	40.1591	0.035	0.082	0.016	14.4498	0.28634	44.2844	0.312037	0	0.01		99.6347																			NA
Y300 Stapafell synthesis	72	NA	NA	STA (2) Ol 1_LS	2019-03-23 16:48:37	Olivine	40.1797	0.027	0.057	0	14.537	0.208151	44.5425	0.337963	0.003	0.004		99.8963																			NA
Y300 Stapafell synthesis	72	NA	NA	STA (2) Ol 1_LS	2019-03-23 16:48:37	Olivine	40.3443	0.012	0.048	0.019	14.6252	0.247245	44.8686	0.3	0.005	0.011		100.48																			NA
Y300 Stapafell synthesis	72	NA	NA	STA (2) Ol 1_LS	2019-03-23 16:48:37	Olivine	40.3423	0.023	0.028	0.035	14.5351	0.175396	44.6285	0.376852	0.025	0.012		100.181																			NA
Y300 Stapafell synthesis	72	NA	NA	STA (2) Ol 1_LS	2019-03-23 16:48:37	Olivine	40.2137	0.03	0.031	0.014	14.314	0.326491	44.7576	0.306481	0.016	0.005		100.014																			NA
Y300 Stapafell synthesis	72	NA	NA	STA (2) Ol 2_LS	2019-03-23 16:48:37	Olivine	40.155	0.041	0.032	0.047	14.5486	0.211321	44.5245	0.337037	0.022	0.012		99.9305																			NA
Y300 Stapafell synthesis	72	NA	NA	STA (2) Ol 2_LS	2019-03-23 16:48:37	Olivine	39.8145	0.024	0.038	0.066	14.6368	0.213434	44.5895	0.276852	0	0.013		99.6721																			NA
Y300 Stapafell synthesis	72	NA	NA	STA (2) Ol 2_LS	2019-03-23 16:48:37	Olivine	39.9657	0.005	0.041	0.056	14.38	0.232453	44.4444	0.234259	0.002	0.005		99.3658																			NA
Y300 Stapafell synthesis	72	NA	NA	STA (2) Ol 2_LS	2019-03-23 16:48:37	Olivine	39.9606	0.014	0.061	0.052	14.6165	0.256755	44.4414	0.312963	0.024	0.01		99.7492																			NA
Y300 Stapafell synthesis	72	NA	NA	STA (2) Ol 2_LS	2019-03-23 16:48:37	Olivine	40.0449	0.023	0.096	0.03	14.5525	0.166943	44.0683	0.37963	0.024	0		99.3853																			NA
Y300 Stapafell synthesis	72	NA	NA	STA (2) Ol 3_1	2019-03-23 16:48:37	Olivine	39.7898	0.032	0.068	0.049	14.3315	0.285283	44.4484	0.316667	0.043	0.021		99.3847																			NA
Y300 Stapafell synthesis	72	NA	NA	STA (2) Ol 3_2	2019-03-23 16:48:37	Olivine	40.1653	0.003	0.062	0.089	14.7328	0.247245	44.8476	0.258333	0.044	0.003		100.452																			NA
Y300 Stapafell synthesis	72	NA	NA	STA (2) Ol 3_3	2019-03-23 16:48:37	Olivine	40.331	0.022	0.059	0.054	14.5603	0.251472	44.8256	0.276852	0.021	0.013		100.414																			NA
Y300 Stapafell synthesis	72	NA	NA	STA (2) Ol 4	2019-03-23 16:48:37	Olivine	40.0491	0.029	0.041	0.035	14.6543	0.232453	44.7886	0.300926	0	0.019		100.149																			NA
Y300 Stapafell synthesis	72	NA	NA	STA (2) Ol 5_1	2019-03-23 16:48:37	Olivine	40.1314	0	0.026	0.15	14.79	0.203925	44.9226	0.299074	0.003	0.003		100.529																			NA
Y300 Stapafell synthesis	72	NA	NA	STA (2) Ol 5_2	2019-03-23 16:48:37	Olivine	40.4699	0.025	0.057	0.134	14.4565	0.27683	44.2494	0.294444	0.022	0.005		99.99																			NA
Y300 Stapafell synthesis	72	NA	NA	STA (2) Ol 6	2019-03-23 16:48:37	Olivine	40.7538	0.019	0.042	0	14.633	0.248302	43.9523	0.364815	0.036	0.009		100.058																			NA
Y300 Stapafell synthesis	72	NA	NA	STA (2) Ol 7_1	2019-03-23 16:48:37	Olivine	40.1746	0.044	0.077	0.028	14.3945	0.300075	44.6765	0.322222	0.036	0.016		100.069																			NA
Y300 Stapafell synthesis	72	NA	NA	STA (2) Ol 7_2	2019-03-23 16:48:37	Olivine	40.5727	0.006	0.051	0.101	14.4798	0.165887	44.3864	0.337037	0.017	0		100.117																			NA
Y300 Stapafell synthesis	72	NA	NA	STA (2) Ol 8	2019-03-23 16:48:37	Olivine	40.3464	0.024	0.044	0.014	14.6107	0.241962	44.1713	0.276852	0	0.013		99.7422																			NA
Y300 Stapafell synthesis	72	NA	NA	STA (2) Ol 9	2019-03-23 16:48:37	Olivine	40.0696	0.016	0.048	0.075	14.7357	0.28	44.3814	0.337963	0.04	0		99.9837																			NA
Y300 Stapafell synthesis	72	NA	NA	STA (2) Ol 10	2019-03-23 16:48:37	Olivine	40.2188	0.002	0.03	0.042	14.5234	0.237736	44.7896	0.280556	0.027	0.009		100.16																			NA
Y300 Stapafell synthesis	72	NA	NA	STA (2) Ol 11	2019-03-23 16:48:37	Olivine	40.2415	0.009	0.065	0.014	14.853	0.236679	44.4595	0.299074	0.013	0.004		100.195																			NA
Y300 Stapafell synthesis	72	NA	NA	STA (2) Ol 12	2019-03-23 16:48:37	Olivine	40.4421	0.018	0.035	0.023	14.979	0.219774	44.6975	0.288889	0.027	0.022		100.752																			NA
Y300 Stapafell synthesis	72	NA	NA	STA (2) Ol 13	2019-03-23 16:48:37	Olivine	40.2199	0.008	0.045	0.023	14.4032	0.27683	44.4414	0.294444	0.022	0		99.7338																			NA
Y300 Stapafell synthesis	72	NA	NA	STA (2) Ol 14	2019-03-23 16:48:37	Olivine	40.3999	0.011	0.045	0.047	14.4372	0.250415	44.3234	0.287037	0.009	0.009		99.8189																			NA
Y300 Stapafell synthesis	72	NA	NA	STA (2) Ol 15	2019-03-23 16:48:37	Olivine	40.3557	0.021	0.027	0.028	14.7309	0.267321	44.2374	0.299074	0.029	0.002		99.9973																			NA
Y308	1	0.525232	5.55922	1	2018-10-31 22:13:49	Clinopyroxene	50.6118	0.250655	4.1928	0.468279	5.34966	0.14132	17.604	19.6257	0.246427	0	0	98.4906																			NA
Y308	1	0.793899	5.62083	1	2018-10-31 22:16:16	Clinopyroxene	52.0762	0.221733	3.22547	0.480528	5.58616	0.143546	18.041	19.673	0.18987	0.005	0	99.6425																			NA
Y308	1	1.33802	5.58643	1	2018-10-31 22:20:08	Clinopyroxene	49.0523	0.321995	6.44169	0.772613	7.19477	0.0979228	16.6893	19.0654	0.19088	0	0	99.8269																			NA
Y308	1	1.48505	5.13751	1	2018-10-31 22:29:28	Clinopyroxene	50.9058	0.277648	4.59431	0.65201	5.57639	0.192507	16.9365	20.2796	0.245417	0.001	0	99.6612																			NA
Y308	1	1.4873	5.13339	1	2018-10-31 22:31:29	Clinopyroxene	49.6485	0.315246	5.77729	0.555905	7.33452	0.155786	17.1531	18.8279	0.18078	0	0	99.949																			NA
Y308	1	1.49181	5.12514	1	2018-10-31 22:35:01	Clinopyroxene	50.8778	0.243906	4.81715	0.577575	6.3719	0.160237	18.1913	18.0198	0.229258	0.006	0	99.495																			NA
Y308	1	1.49406	5.12102	1	2018-10-31 22:36:45	Clinopyroxene	51.331	0.263187	4.0593	0.602073	5.74448	0.186944	17.2371	19.9815	0.229258	0	0	99.6348																			NA
Y308	1	0.874535	5.31963	1	2018-10-31 22:42:16	Clinopyroxene	51.308	0.264151	3.93813	0.522927	5.51189	0.186944	17.6475	20.2272	0.205019	0.005	0	99.8167																			NA
Y308	1	0.873466	5.31508	1	2018-10-31 22:44:15	Clinopyroxene	51.0079	0.302714	4.83871	0.513505	5.5285	0.178042	17.1273	19.5815	0.142402	0.012	0	99.2326																			NA
Y308	1	0.872396	5.31053	1	2018-10-31 22:46:02	Clinopyroxene	50.2987	0.274756	4.96605	0.469221	6.55269	0.232567	17.8294	18.3817	0.240367	0.004	0	99.2494																			NA
Y308	1	0.871327	5.30599	1	2018-10-31 22:47:50	Clinopyroxene	50.6328	0.288253	5.06155	0.518216	5.60375	0.186944	17.0611	19.6926	0.259556	0	0	99.3047																			NA
Y308	1	0.870258	5.30144	1	2018-10-31 22:49:35	Clinopyroxene	50.5277	0.265115	4.57891	0.788631	5.68291	0.165801	17.0512	20.0555	0.227238	0.002	0	99.345																			NA
Y308	1	0.784738	3.38018	1	2018-10-31 22:56:05	Clinopyroxene	51.2259	0.216913	3.71529	0.605842	5.41513	0.143546	17.1748	20.7515	0.19492	0.002	0	99.4459																			NA
Y308	1	0.788745	3.38026	1	2018-10-31 22:58:05	Clinopyroxene	50.5017	0.322959	4.84795	0.664259	5.53339	0.202522	16.7022	20.2889	0.202999	0.008	0	99.2748																			NA
Y308	1	0.792752	3.38033	1	2018-10-31 22:59:54	Clinopyroxene	50.4757	0.322959	4.94448	0.693467	5.71418	0.198071	17.2134	19.7789	0.243397	0.01	0	99.5946																			NA
Y308	1	0.796759	3.3804	1	2018-10-31 23:01:42	Clinopyroxene	50.5347	0.30175	4.75553	0.43059	6.12855	0.198071	17.3498	19.2679	0.172701	0.001	0	99.1407																			NA
Y308	1	0.800766	3.38047	1	2018-10-31 23:03:29	Clinopyroxene	51.9491	0.19956	3.18131	0.358982	5.46009	0.145772	17.7394	20.1038	0.212089	0.009	0	99.3592																			NA
Y308	1	0.522718	3.2324	1	2018-10-31 23:09:59	Clinopyroxene	51.0439	0.319103	4.71857	0.590766	5.84025	0.112389	16.6053	20.4081	0.238347	0.017	0	99.8937																			NA
Y308	1	0.524059	3.24232	1	2018-10-31 23:11:59	Clinopyroxene	50.8208	0.271864	5.1437	0.561558	5.80703	0.208086	17.068	20.0185	0.232288	0.003	0	100.135																			NA
Y308	1	0.5254	3.25223	1	2018-10-31 23:13:48	Clinopyroxene	50.1026	0.330671	5.51543	0.411746	7.00322	0.185831	17.3508	18.0023	0.211079	0.008	0	99.1217																			NA
Y308	1	0.52674	3.26215	1	2018-10-31 23:15:33	Clinopyroxene	50.3857	0.250655	4.70111	0.674623	5.70246	0.145772	17.0443	19.9249	0.19492	0	0	99.0244																			NA
Y308	1	0.528081	3.27207	1	2018-10-31 23:17:20	Clinopyroxene	50.9839	0.296929	4.85309	0.437186	5.83244	0.194733	16.7981	19.856	0.255516	0.013	0	99.5209																			NA
Y308	1	0.540887	2.92405	1	2018-10-31 23:21:44	Clinopyroxene	50.8018	0.44925	3.84879	0.848932	5.96535	0.204748	17.4319	19.7419	0.269656	0	0	99.5623																			NA
Y308	1	1.18566	3.02442	1	2018-10-31 23:25:43	Clinopyroxene	51.0059	0.245834	3.64238	0.472048	5.82462	0.151335	17.422	19.5435	0.234308	0	0	98.5419																			NA
Y308	1	1.24194	2.49721	1	2018-10-31 23:30:50	Clinopyroxene	51.7471	0.407796	2.90918	0.566269	5.86957	0.156899	18.2427	19.0623	0.207039	0.003	0	99.1719																			NA
Y308	1	1.2482	2.50665	1	2018-10-31 23:32:52	Clinopyroxene	51.487	0.407796	3.34664	0.768844	6.10998	0.201409	17.8007	18.904	0.253497	0.006	0	99.2859																			NA
Y308	1	1.25446	2.5161	1	2018-10-31 23:34:38	Clinopyroxene	50.7428	0.527339	4.31808	0.87343	6.20576	0.124629	16.8703	19.9537	0.291875	0	0	99.9079																			NA
Y308	1	1.26071	2.52554	1	2018-10-31 23:36:24	Clinopyroxene	50.8178	0.533123	4.40639	0.843279	6.10998	0.164688	16.889	19.4561	0.285815	0.015	0	99.5212																			NA
Y308	1	1.26697	2.53498	1	2018-10-31 23:38:11	Clinopyroxene	50.6918	0.618924	5.39118	0.686872	6.5224	0.190282	16.1455	19.1261	0.511033	0.035	0	99.919																			NA
Y308	1	1.57094	1.90432	1	2018-10-31 23:48:59	Clinopyroxene	51.6771	0.424185	3.05808	0.733982	5.86859	0.174703	17.3666	20.0431	0.305004	0	0	99.6514																			NA
Y308	1	1.56792	1.91399	1	2018-10-31 23:51:00	Clinopyroxene	51.532	0.4184	3.12996	0.676508	5.86078	0.182493	17.514	20.4153	0.227238	0.008	0	99.9647																			NA
Y308	1	1.56491	1.92367	1	2018-10-31 23:52:47	Clinopyroxene	51.6381	0.427077	3.52737	0.864008	5.5842	0.234792	17.2351	20.075	0.286825	0.002	0	99.8745																			NA
Y308	1	1.5619	1.93334	1	2018-10-31 23:54:32	Clinopyroxene	50.6008	0.649774	5.46203	0.710427	6.33769	0.120178	15.5976	19.6936	0.590819	0.046	0	99.8089																			NA
Y308	1	1.55889	1.94301	1	2018-10-31 23:56:20	Clinopyroxene	52.0902	0.432861	2.98415	0.583229	5.86175	0.174703	17.5031	20.0884	0.230268	0	0	99.9486																			NA
Y308	1	0.925759	1.72642	1	2018-11-01 00:00:50	Clinopyroxene	50.1116	0.590002	4.5594	0.859296	6.13637	0.223665	16.3847	20.8841	0.298944	0.01	0	100.058																			NA
Y308	1	0.918767	1.73293	1	2018-11-01 00:02:50	Clinopyroxene	50.7178	0.471423	3.95148	0.61809	5.92919	0.184718	16.624	19.9033	0.387819	0.014	0	98.8019																			NA
Y308	1	0.911775	1.73944	1	2018-11-01 00:04:48	Clinopyroxene	50.6578	0.524447	4.41152	0.779209	6.01714	0.154674	16.9187	19.2762	0.294904	0.008	0	99.0425																			NA
Y308	1	0.904783	1.74595	1	2018-11-01 00:06:35	Clinopyroxene	50.5527	0.495525	3.99974	0.776382	5.76989	0.176929	16.8159	20.5058	0.279755	0.014	0	99.3866																			NA
Y308	1	0.897791	1.75246	1	2018-11-01 00:08:21	Clinopyroxene	51.0549	0.47528	3.91656	0.988379	5.85687	0.122404	16.8574	20.1789	0.315103	0.008	0	99.7737																			NA
Y308	1	1.34355	1.3316	1	2018-11-01 00:13:17	Clinopyroxene	51.588	0.426113	3.37026	0.803706	5.83634	0.155786	17.073	19.9208	0.291875	0	0	99.4659																			NA
Y308	1	1.34728	1.3368	1	2018-11-01 00:15:18	Clinopyroxene	51.2169	0.457927	3.51094	0.892274	5.93212	0.180267	17.5535	19.2998	0.252487	0	0	99.2963																			NA
Y308	1	1.35102	1.342	1	2018-11-01 00:17:04	Clinopyroxene	51.495	0.4801	3.36615	0.66049	5.60961	0.169139	16.9187	20.5942	0.350451	0	0	99.6439																			NA
Y308	1	1.35476	1.3472	1	2018-11-01 00:18:53	Clinopyroxene	50.5567	0.509022	4.18458	0.892274	5.99271	0.0934718	16.8386	20.3814	0.303994	0	0	99.7528																			NA
Y308	1	1.35849	1.3524	1	2018-11-01 00:20:40	Clinopyroxene	50.9979	0.441538	4.0059	0.787688	5.83537	0.171365	16.5617	20.2457	0.328233	0	0	99.3754																			NA
Y308	1	1.29817	0.840757	1	2018-11-01 00:27:04	Clinopyroxene	50.8598	0.55144	4.28008	0.940327	6.01812	0.155786	16.6161	19.8375	0.306014	0.006	0	99.5712																			NA
Y308	1	1.30251	0.849341	1	2018-11-01 00:29:04	Clinopyroxene	51.1059	0.47528	3.85084	0.815955	5.85589	0.180267	17.0621	19.746	0.298944	0	0	99.3912																			NA
Y308	1	1.30684	0.857926	1	2018-11-01 00:30:51	Clinopyroxene	50.3317	0.52059	4.0439	0.880967	6.00053	0.165801	16.8792	20.1439	0.301974	0.006	0	99.2745																			NA
Y308	1	1.31118	0.866511	1	2018-11-01 00:32:39	Clinopyroxene	52.1262	0.383694	2.56107	0.49843	5.82657	0.155786	17.9075	19.599	0.218148	0.003	0	99.2794																			NA
Y308	1	1.31552	0.875095	1	2018-11-01 00:34:27	Clinopyroxene	50.9158	0.481064	3.99153	0.736809	5.85589	0.182493	16.7704	20.1429	0.342372	0.007	0	99.4263																			NA
Y308	1	1.09304	0.207212	1	2018-11-01 00:39:15	Clinopyroxene	51.6441	0.44925	3.4329	0.821608	5.89303	0.208086	16.9276	20.7464	0.305004	0.011	0	100.439																			NA
Y308	1	1.08546	0.211572	1	2018-11-01 00:41:25	Clinopyroxene	50.5907	0.519626	4.4105	0.818781	5.95264	0.151335	16.715	20.5808	0.282785	0.007	0	100.029																			NA
Y308	1	1.07788	0.215932	1	2018-11-01 00:43:17	Clinopyroxene	50.6208	0.52059	4.21333	0.855528	5.98294	0.140208	16.3442	19.8601	0.285815	0	0	98.8235																			NA
Y308	1	1.07029	0.220292	1	2018-11-01 00:45:05	Clinopyroxene	50.6928	0.4801	4.01309	0.830088	5.69268	0.163576	16.4975	20.695	0.303994	0.004	0	99.3728																			NA
Y308	1	1.06271	0.224652	1	2018-11-01 00:46:50	Clinopyroxene	51.584	0.430933	3.23882	0.722676	6.12171	0.189169	17.8116	18.9461	0.283795	0.004	0	99.3329																			NA
Y308	1	1.17178	2.96546	2	2018-10-12 01:19:06	Clinopyroxene	50.8715	0.486383	4.02616	1.04809	5.67945	0.17074	16.5643	20.1101	0.293178	0.005	0	99.255																			NA
Y308	1	1.23746	3.03172	2	2018-10-12 01:20:52	Clinopyroxene	51.4959	0.292021	4.44517	0.529349	5.52295	0.125698	16.7207	20.7848	0.185112	0.007	0	100.109																			NA
Y308	1	1.23986	3.03588	2	2018-10-12 01:22:39	Clinopyroxene	51.4469	0.234574	4.04256	0.419024	6.12191	0.123603	18.3404	18.1901	0.207126	0.008	0	99.1342																			NA
Y308	1	1.24226	3.04005	2	2018-10-12 01:24:22	Clinopyroxene	51.2911	0.283404	4.77915	0.402051	6.75661	0.215782	17.8517	17.3983	0.408247	0.006	0	99.3923																			NA
Y308	1	1.24466	3.04422	2	2018-10-12 01:26:06	Clinopyroxene	50.0834	0.490213	6.09047	0.159123	7.54104	0.232542	16.642	17.9911	0.342207	0.004	0	99.5762																			NA
Y308	1	1.24706	3.04838	2	2018-10-12 01:27:49	Clinopyroxene	50.5739	0.317872	4.92872	0.490099	5.66593	0.177025	16.3564	20.5151	0.195118	0.011	0	99.2311																			NA
Y308	1	1.21113	3.08235	2	2018-10-12 01:29:33	Clinopyroxene	51.9633	0.256596	4.16037	0.553748	5.64757	0.173883	17.2221	20.0828	0.238144	0.012	0	100.311																			NA
Y308	1	2.51364	3.93169	2	2018-10-12 01:34:55	Clinopyroxene	50.5319	1.32415	3.11848	0.110325	8.14097	0.243017	15.5528	19.9344	0.244148	0	0	99.2762																			NA
Y308	1	1.22905	3.09405	2	2018-10-12 01:36:39	Clinopyroxene	50.3321	1.19202	2.59293	0	9.75138	0.245112	15.2283	19.5516	0.28017	0	0	99.8338																			NA
Y308	1	1.16029	3.09235	2	2018-10-12 01:38:27	Clinopyroxene	50.7407	0.574468	4.14705	0.153819	7.79512	0.237779	17.1619	18.2123	0.253153	0	0	100.007																			NA
Y308	1	0.858541	3.21847	2	2018-10-12 01:40:15	Clinopyroxene	52.2091	0.235532	3.3244	0.476308	5.52778	0.193785	17.5748	20.102	0.176107	0.014	0	99.6009																			NA
Y308	1	0.098999	5.76526	3	2019-09-08 20:24:12	Clinopyroxene	50.7823	0.286978	4.75091	0.836789	5.61249	0.111838	17.3291	19.7276	0.220635	0.018	0	99.6767																			NA
Y308	1	0.150669	5.7266	3	2019-09-08 20:26:00	Clinopyroxene	51.2998	0.286028	4.45762	0.662207	5.70297	0.144212	17.8201	18.9846	0.212612	0.005	0	99.5752																			NA
Y308	1	0.159775	5.72713	3	2019-09-08 20:28:02	Clinopyroxene	51.2472	0.22141	4.01206	0.445485	5.59693	0.209941	17.8361	19.3351	0.266768	0.002	0	99.173																			NA
Y308	1	0.227802	5.77034	3	2019-09-08 20:29:49	Clinopyroxene	51.6391	0.232813	3.86184	0.617057	5.63292	0.153041	18.1758	19.0127	0.179517	0.003	0	99.5078																			NA
Y308	1	0.231313	5.76754	3	2019-09-08 20:31:45	Clinopyroxene	50.8937	0.274625	5.09325	0.767559	5.72437	0.149117	16.9523	19.4453	0.311898	0.012	0	99.6241																			NA
Y308	1	0.214143	5.62424	3	2019-09-08 20:33:32	Clinopyroxene	52.2619	0.207156	3.48169	0.465552	5.48894	0.202093	18.1007	19.241	0.217627	0.004	0	99.6706																			NA
Y308	1	0.255301	5.62134	3	2019-09-08 20:35:21	Clinopyroxene	51.8558	0.240415	3.82301	0.641137	5.44516	0.173643	17.4884	19.6926	0.219632	0.003	0	99.5828																			NA
Y308	1	0.274225	5.62393	3	2019-09-08 20:37:07	Clinopyroxene	50.991	0.275575	4.75704	0.6301	5.9063	0.15206	17.2639	19.3191	0.199575	0.009	0	99.5036																			NA
Y308	1	0.299758	5.62232	3	2019-09-08 20:38:53	Clinopyroxene	51.6614	0.225211	3.54913	0.496656	5.60179	0.154022	18.0235	19.6746	0.218629	0.003	0	99.6079																			NA
Y308	1	1.36444	5.35279	3	2019-09-08 20:56:54	Clinopyroxene	51.6604	0.227112	3.88637	0.386288	6.45111	0.124591	18.764	17.5557	0.206595	0	0	99.2622																			NA
Y308	1	1.37126	5.34787	3	2019-09-08 20:58:42	Clinopyroxene	50.9758	0.269873	4.68244	0.507692	5.60082	0.177567	16.8471	20.2073	0.208601	0.002	0	99.4791																			NA
Y308	1	1.40648	5.34269	3	2019-09-08 21:00:30	Clinopyroxene	51.5783	0.223311	3.78928	0.390301	5.39068	0.139307	17.1316	20.1102	0.266768	0	0	99.0198																			NA
Y308	1	1.47908	5.36325	3	2019-09-08 21:02:18	Clinopyroxene	51.075	0.311685	4.83266	0.529766	5.57747	0.175605	17.4403	19.285	0.223644	0	0	99.4512																			NA
Y308	1	1.48086	5.35432	3	2019-09-08 21:04:05	Clinopyroxene	50.2901	0.29363	5.52655	0.658194	6.15535	0.181491	17.4954	18.1755	0.206595	0.005	0	98.9879																			NA
Y308	1	1.47944	5.32432	3	2019-09-08 21:05:52	Clinopyroxene	52.0361	0.239465	3.56446	0.529766	5.44516	0.165795	18.0906	19.4012	0.177511	0.009	0	99.6591																			NA
Y308	1	1.55353	5.28826	3	2019-09-08 21:07:40	Clinopyroxene	51.2198	0.225211	4.27163	0.535786	6.23999	0.193264	18.5326	17.8721	0.179517	0.003	0	99.2729																			NA
Y308	1	1.45872	5.20112	3	2019-09-08 23:17:38	Clinopyroxene	50.9717	0.230913	4.25937	0.469565	6.0892	0.155003	17.8221	18.7233	0.167482	0.011	0	98.8996																			NA
Y308	1	1.42212	5.18702	3	2019-09-08 23:19:40	Clinopyroxene	51.2715	0.283177	4.97471	0.595987	5.92576	0.186396	17.4894	18.9696	0.219632	0	0	99.9161																			NA
Y308	1	1.38855	5.18381	3	2019-09-08 23:21:29	Clinopyroxene	51.3211	0.241366	4.33805	0.699331	5.97245	0.154022	18.5035	18.8174	0.191551	0.02	0	100.259																			NA
Y308	1	1.35939	5.20078	3	2019-09-08 23:23:16	Clinopyroxene	51.6705	0.25752	3.85775	0.526756	5.49964	0.201112	17.6156	19.6656	0.247713	0.001	0	99.5432																			NA
Y308	1	1.36419	5.18892	3	2019-09-08 23:25:07	Clinopyroxene	52.1515	0.227112	3.57059	0.493645	5.38387	0.156965	18.241	18.9907	0.203586	0.003	0	99.4219																			NA
Y308	1	1.51872	5.17059	3	2019-09-08 23:26:52	Clinopyroxene	52.0766	0.229012	3.66563	0.564883	5.37414	0.146174	18.1959	19.4252	0.196566	0.007	0	99.8811																			NA
Y308	1	0.826347	4.87139	3	2019-09-08 23:32:09	Clinopyroxene	51.5024	0.267023	4.04987	0.390301	6.73421	0.194245	18.4173	17.5868	0.18052	0.001	0	99.3236																			NA
Y308	1	0.827483	4.86406	3	2019-09-08 23:33:55	Clinopyroxene	51.1641	0.351595	5.03807	0.504682	5.88684	0.145193	16.799	19.8889	0.230664	0	0	100.009																			NA
Y308	1	0.769659	4.83136	3	2019-09-08 23:35:43	Clinopyroxene	52.0958	0.226161	3.63089	0.456522	5.56093	0.149117	17.8802	19.3151	0.20158	0	0	99.5163																			NA
Y308	1	0.922552	4.87038	3	2019-09-08 23:37:32	Clinopyroxene	51.2138	0.265122	4.32579	0.59097	5.7915	0.173643	17.6708	19.259	0.193557	0	0	99.4841																			NA
Y308	1	0.883287	4.80561	3	2019-09-08 23:39:19	Clinopyroxene	50.8441	0.298381	4.97267	0.58796	5.92284	0.120667	17.9032	18.7894	0.212612	0.004	0	99.6559																			NA
Y308	1	0.842633	4.79084	3	2019-09-08 23:41:08	Clinopyroxene	51.4436	0.25847	3.73308	0.437458	5.47824	0.0902551	17.2288	20.3855	0.209603	0.007	0	99.2721																			NA
Y308	1	0.849956	4.75069	3	2019-09-08 23:42:55	Clinopyroxene	51.5915	0.286028	4.71821	0.577926	5.5191	0.103009	16.7348	20.2644	0.218629	0.013	0	100.027																			NA
Y308	1	0.899195	4.75574	3	2019-09-08 23:44:43	Clinopyroxene	52.0168	0.250868	3.86082	0.438462	5.34593	0.106933	17.7349	20.0811	0.174502	0.011	0	100.021																			NA
Y308	1	0.821926	4.6961	3	2019-09-08 23:46:29	Clinopyroxene	51.1206	0.305033	4.9134	0.613043	5.49575	0.139307	17.3822	19.991	0.189546	0.001	0	100.151																			NA
Y308	1	0.861654	4.67137	3	2019-09-08 23:48:23	Clinopyroxene	50.5129	0.274625	4.76522	0.540803	5.70394	0.178548	17.1216	20.1272	0.223644	0	0	99.4485																			NA
Y308	1	0.97414	4.68012	3	2019-09-08 23:50:12	Clinopyroxene	51.5682	0.228062	3.98856	0.632107	5.53953	0.135383	17.78	19.7046	0.196566	0.007	0	99.78																			NA
Y308	1	0.889347	4.40147	3	2019-09-08 23:51:59	Clinopyroxene	50.9778	0.273674	4.85719	0.540803	5.78956	0.168738	17.3922	19.1779	0.174502	0.002	0	99.3543																			NA
Y308	1	0.926971	4.37622	3	2019-09-08 23:53:48	Clinopyroxene	50.9555	0.311685	5.11369	0.508696	5.85474	0.150098	17.5184	19.0728	0.167482	0	0	99.6531																			NA
Y308	1	0.922299	4.32622	3	2019-09-08 23:55:35	Clinopyroxene	50.8299	0.320237	4.71514	0.532776	6.1106	0.201112	17.4343	19.7086	0.196566	0.005	0	100.054																			NA
Y308	1	0.85012	4.32105	3	2019-09-08 23:57:19	Clinopyroxene	51.6816	0.216659	3.71468	0.559866	5.68157	0.14225	18.4654	18.7393	0.231667	0	0	99.4331																			NA
Y308	1	0.880131	4.30527	3	2019-09-08 23:59:07	Clinopyroxene	51.1915	0.264172	4.46784	0.542809	5.81485	0.15206	17.5575	19.5063	0.169488	0	0	99.6666																			NA
Y308	1	0.958963	4.26017	3	2019-09-09 00:00:56	Clinopyroxene	52.3338	0.22046	3.17204	0.332107	5.49478	0.175605	18.1588	19.5444	0.206595	0	0	99.6386																			NA
Y308	1	0.953428	4.23642	3	2019-09-09 00:02:42	Clinopyroxene	50.9849	0.321187	5.37122	0.487625	6.0104	0.139307	16.7519	18.486	0.310895	0.013	0	98.8763																			NA
Y308	1	0.910219	4.23517	3	2019-09-09 00:04:30	Clinopyroxene	50.9444	0.292679	4.73456	0.661204	5.73313	0.100065	17.5565	18.8995	0.172497	0.006	0	99.1006																			NA
Y308	1	0.888258	4.22964	3	2019-09-09 00:06:18	Clinopyroxene	51.5834	0.245167	3.683	0.558863	5.39262	0.186396	17.782	19.5464	0.214618	0.004	0	99.1965																			NA
Y308	1	0.847431	4.29176	3	2019-09-09 00:08:13	Clinopyroxene	50.8968	0.298381	4.63441	0.519732	5.61736	0.183453	17.4964	20.1883	0.195563	0	0	100.03																			NA
Y308	1	1.26	3.72273	3	2019-09-09 00:29:46	Clinopyroxene	50.6618	0.322137	4.94814	0.595987	5.81874	0.147155	16.9262	19.9199	0.222641	0.006	0	99.5687																			NA
Y308	1	1.26232	3.71023	3	2019-09-09 00:31:32	Clinopyroxene	50.3367	0.401959	5.33852	0.361204	6.68946	0.228581	17.1156	18.8304	0.140404	0.018	0	99.4609																			NA
Y308	1	1.26518	3.70291	3	2019-09-09 00:33:21	Clinopyroxene	51.31	0.260371	3.91191	0.526756	5.29242	0.139307	17.313	20.0991	0.259748	0.006	0	99.1186																			NA
Y308	1	1.10359	3.66792	3	2019-09-09 00:35:09	Clinopyroxene	51.9561	0.255619	3.45409	0.471572	5.50159	0.114781	17.8942	19.7657	0.144416	0.006	0	99.5641																			NA
Y308	1	1.11181	3.62135	3	2019-09-09 00:36:56	Clinopyroxene	51.0578	0.273674	4.62317	0.620067	5.70589	0.147155	17.4824	19.3912	0.212612	0.007	0	99.5209																			NA
Y308	1	1.18394	3.35974	3	2019-09-09 01:00:37	Clinopyroxene	49.8283	0.353496	5.64816	0.373244	6.80718	0.150098	17.1467	18.4519	0.14943	0.005	0	98.9135																			NA
Y308	1	1.21108	3.29475	3	2019-09-09 01:02:26	Clinopyroxene	50.5352	0.309784	5.09939	0.510702	6.61066	0.21877	18.3863	16.9098	0.183528	0.008	0	98.7721																			NA
Y308	1	1.23375	3.32332	3	2019-09-09 01:04:12	Clinopyroxene	51.234	0.298381	4.46069	0.377258	5.47143	0.139307	17.0825	19.7687	0.163471	0	0	98.9958																			NA
Y308	1	1.18751	3.21619	3	2019-09-09 01:06:02	Clinopyroxene	51.1348	0.302182	4.7131	0.512709	5.58914	0.183453	17.2168	19.6956	0.224647	0.005	0	99.5774																			NA
Y308	1	1.09805	3.22351	3	2019-09-09 01:07:50	Clinopyroxene	51.1813	0.29553	4.31966	0.598997	5.69713	0.146174	17.6627	19.4623	0.245707	0	0	99.6096																			NA
Y308	1	0.245657	3.11477	3	2019-09-09 01:24:16	Clinopyroxene	51.3231	0.232813	3.66154	0.645151	5.38387	0.149117	17.8792	19.2069	0.181523	0.025	0	98.6883																			NA
Y308	1	0.428135	3.07888	3	2019-09-09 01:26:04	Clinopyroxene	51.0578	0.268923	4.62521	0.595987	5.80123	0.160889	17.5655	19.274	0.245707	0.005	0	99.6003																			NA
Y308	1	0.388497	3.01657	3	2019-09-09 01:27:52	Clinopyroxene	51.2077	0.234714	3.93951	0.480602	5.61541	0.139307	17.79	19.4072	0.231667	0	0	99.0461																			NA
Y308	1	0.335111	2.973	3	2019-09-09 01:29:43	Clinopyroxene	51.0264	0.314535	4.63646	0.543813	5.61444	0.14225	17.0565	20.0591	0.190549	0.003	0	99.587																			NA
Y308	1	0.328147	2.96515	3	2019-09-09 01:31:30	Clinopyroxene	50.8411	0.297431	4.81223	0.480602	5.63779	0.194245	16.5164	20.0821	0.218629	0	0	99.0805																			NA
Y308	1	1.49104	1.91843	3	2019-09-09 01:38:42	Clinopyroxene	51.5419	0.594862	4.22053	0.766555	6.28864	0.155003	17.0725	18.1816	0.346999	0.025	0	99.1935																			NA
Y308	1	1.52163	1.92008	3	2019-09-09 01:42:19	Clinopyroxene	52.2781	0.407661	2.69889	0.604013	6.23902	0.189339	18.3482	18.7563	0.206595	0	0	99.7282																			NA
Y308	1	1.55871	1.78976	3	2019-09-09 01:44:07	Clinopyroxene	51.6209	0.458975	3.52358	0.777592	5.9958	0.122629	17.7589	18.9826	0.23267	0.001	0	99.4747																			NA
Y308	1	1.65888	1.89278	3	2019-09-09 01:45:56	Clinopyroxene	51.8518	0.431417	3.13117	0.765552	6.23999	0.171681	18.257	19.0648	0.271782	0.008	0	100.193																			NA
Y308	1	0.933789	1.83953	3	2019-09-09 01:47:46	Clinopyroxene	51.5692	0.422865	3.6503	0.851839	6.04445	0.134402	17.304	19.6415	0.32995	0	0	99.9486																			NA
Y308	1	0.946666	1.82438	3	2019-09-09 01:49:32	Clinopyroxene	51.8487	0.36775	2.61816	0.56689	5.73216	0.141269	18.3472	19.2951	0.235678	0.007	0	99.1599																			NA
Y308	1	0.998809	1.84989	3	2019-09-09 01:51:20	Clinopyroxene	50.4238	0.568254	4.40141	0.953177	5.99872	0.166776	16.8611	19.5324	0.300866	0.004	0	99.2105																			NA
Y308	1	0.927896	1.7969	3	2019-09-09 01:53:09	Clinopyroxene	51.3343	0.502687	3.8598	0.806689	6.19719	0.127534	17.3912	18.8945	0.287829	0	0	99.4017																			NA
Y308	1	0.891872	1.71303	3	2019-09-09 01:56:46	Clinopyroxene	52.0098	0.365849	2.8808	0.744482	5.98705	0.24722	18.4053	18.1876	0.247713	0.015	0	99.0907																			NA
Y308	1	0.870535	1.70154	3	2019-09-09 01:58:35	Clinopyroxene	51.472	0.428566	3.55526	0.91505	5.9384	0.115762	17.6006	19.3401	0.313904	0.006	0	99.6857																			NA
Y308	1	0.872934	1.72742	3	2019-09-09 02:00:22	Clinopyroxene	50.5686	0.454223	4.05703	0.977258	5.68643	0.144212	16.7238	20.3265	0.283817	0.005	0	99.2269																			NA
Y308	1	0.892125	1.72994	3	2019-09-09 02:02:12	Clinopyroxene	51.3322	0.411462	3.36008	0.86388	5.99289	0.20896	17.7399	19.0327	0.292843	0.018	0	99.253																			NA
Y308	1	0.889221	1.77855	3	2019-09-09 02:04:02	Clinopyroxene	51.0153	0.503637	3.86593	0.91204	6.18649	0.174624	17.3421	18.9917	0.237684	0.014	0	99.2434																			NA
Y308	1	0.914346	1.71909	3	2019-09-09 02:05:50	Clinopyroxene	52.1313	0.383904	2.99525	0.809699	5.83917	0.209941	18.0756	18.7543	0.247713	0	0	99.4469																			NA
Y308	1	0.405775	5.84413	4	2019-11-01 16:45:24	Clinopyroxene	51.1809	0.25771	4.09257	0.48221	5.23501	0.164095	17.3842	19.7949	0.238224	0.002	0	98.8318																			NA
Y308	1	0.353407	5.79028	4	2019-11-01 16:50:13	Clinopyroxene	52.0899	0.217267	3.39197	0.397004	5.27247	0.198808	17.6277	19.9633	0.15649	0.004	0	99.3189																			NA
Y308	1	0.513009	5.73509	4	2019-11-01 16:52:09	Clinopyroxene	50.8458	0.277462	5.15438	0.490637	5.92204	0.196704	17.6984	19.6523	0.186393	0.01	0	100.434																			NA
Y308	1	0.438824	5.77448	4	2019-11-01 15:24:44	Clinopyroxene	50.7041	0.310381	4.81082	0.421348	5.66379	0.145161	16.7844	20.2235	0.247195	0.013	0	99.3237																			NA
Y308	1	0.568146	5.74814	4	2019-11-01 15:26:33	Clinopyroxene	51.8459	0.219148	3.84035	0.448502	6.31928	0.166199	18.7399	18.0116	0.245201	0	0	99.8361																			NA
Y308	1	0.656526	5.71249	4	2019-11-01 15:28:19	Clinopyroxene	50.8388	0.250186	4.7226	0.52809	5.84516	0.178822	17.8672	19.3473	0.221279	0	0	99.7994																			NA
Y308	1	0.683011	5.5949	4	2019-11-01 15:30:06	Clinopyroxene	51.2568	0.273699	4.50255	0.446629	6.11031	0.235624	17.8496	19.2436	0.222276	0	0	100.141																			NA
Y308	1	0.426464	5.46919	4	2019-11-01 15:31:52	Clinopyroxene	50.8074	0.311321	5.02879	0.512172	5.50706	0.209327	16.3692	20.8165	0.203338	0.014	0	99.7791																			NA
Y308	1	0.305706	5.45901	4	2019-11-01 15:33:37	Clinopyroxene	50.8448	0.250186	4.29704	0.474719	5.87966	0.127279	17.6729	19.5138	0.207325	0	0	99.2677																			NA
Y308	1	0.306538	5.51115	4	2019-11-01 15:35:25	Clinopyroxene	50.8489	0.310381	4.79525	0.617978	5.92007	0.203015	17.6552	19.6942	0.215299	0.016	0	100.276																			NA
Y308	1	0.326367	5.59116	4	2019-11-01 15:37:12	Clinopyroxene	50.9238	0.29251	4.4517	0.38015	5.3395	0.0957223	16.7736	20.0431	0.224269	0.002	0	98.5263																			NA
Y308	1	0.226668	5.58936	4	2019-11-01 15:38:59	Clinopyroxene	50.7608	0.29251	4.51501	0.590824	5.6145	0.164095	17.2282	19.7281	0.218289	0.003	0	99.1153																			NA
Y308	1	0.170259	5.52243	4	2019-11-01 15:40:43	Clinopyroxene	50.8519	0.218207	3.87564	0.402622	5.98907	0.139902	17.5904	19.5656	0.212308	0.001	0	98.8467																			NA
Y308	1	0.278604	5.48193	4	2019-11-01 15:42:29	Clinopyroxene	51.687	0.23984	3.83828	0.505618	5.49721	0.12202	18.1323	19.142	0.256166	0	0	99.4204																			NA
Y308	1	0.238501	5.46919	4	2019-11-01 15:44:14	Clinopyroxene	52.0565	0.205039	3.31308	0.53839	5.32865	0.201964	18.1912	19.2716	0.198354	0	0	99.3047																			NA
Y308	1	0.20742	5.45644	4	2019-11-01 15:46:02	Clinopyroxene	50.5037	0.322608	4.83365	0.485955	5.90824	0.145161	16.7059	20.1238	0.224269	0.011	0	99.2643																			NA
Y308	1	0.666589	5.47012	4	2019-11-01 15:47:47	Clinopyroxene	50.1079	0.334835	5.09937	0.674157	5.68843	0.0957223	16.597	20.1487	0.219286	0	0	98.9654																			NA
Y308	1	0.664971	5.47546	4	2019-11-01 15:49:31	Clinopyroxene	50.6798	0.313203	4.56898	0.558052	5.60366	0.139902	16.7501	20.3361	0.231247	0.013	0	99.1941																			NA
Y308	1	0.151335	5.11748	4	2019-11-01 17:14:24	Clinopyroxene	50.3883	0.263353	4.62399	0.598315	5.74363	0.132539	17.3842	19.8278	0.217292	0.002	0	99.1814																			NA
Y308	1	0.214577	5.06904	4	2019-11-01 17:16:20	Clinopyroxene	51.2851	0.230434	3.90159	0.500936	5.74757	0.152525	17.8348	19.1091	0.205331	0	0	98.9674																			NA
Y308	1	0.249483	5.09914	4	2019-11-01 17:18:07	Clinopyroxene	51.3722	0.276521	4.22958	0.459738	5.39371	0.157784	17.0308	20.0112	0.239221	0.025	0	99.1958																			NA
Y308	1	0.357731	5.13376	4	2019-11-01 17:19:56	Clinopyroxene	51.8429	0.229494	3.9265	0.459738	5.63126	0.172511	17.8937	18.9297	0.195364	0	0	99.2811																			NA
Y308	1	0.541869	5.05806	4	2019-11-01 17:21:44	Clinopyroxene	51.0159	0.25677	4.75892	0.507491	5.82446	0.214586	17.4206	19.127	0.231247	0	0	99.357																			NA
Y308	1	0.502257	5.01766	4	2019-11-01 17:23:31	Clinopyroxene	51.8459	0.249245	3.21655	0.407303	5.26064	0.200912	17.2282	20.2813	0.172438	0.001	0	98.8635																			NA
Y308	1	0.338847	5.006	4	2019-11-01 17:25:20	Clinopyroxene	51.2588	0.252067	4.39046	0.703184	5.82939	0.154628	17.4598	19.5646	0.222276	0.021	0	99.8563																			NA
Y308	1	0.5252	4.90501	4	2019-11-01 17:27:09	Clinopyroxene	50.7456	0.320727	5.04228	0.565543	5.83333	0.150421	16.7128	19.8846	0.237227	0	0	99.4925																			NA
Y308	1	0.510885	4.8601	4	2019-11-01 17:28:57	Clinopyroxene	51.5665	0.246424	3.55907	0.41573	5.54354	0.154628	17.5737	19.746	0.149513	0	0	98.9552																			NA
Y308	1	0.473038	4.83088	4	2019-11-01 17:30:45	Clinopyroxene	51.6587	0.22291	3.86319	0.505618	6.06004	0.106241	18.574	18.7981	0.189383	0.006	0	99.9841																			NA
Y308	1	0.276448	4.91947	4	2019-11-01 17:32:32	Clinopyroxene	50.6576	0.296273	4.86375	0.643258	5.48932	0.152525	16.8011	20.1039	0.199351	0.014	0	99.221																			NA
Y308	1	0.293227	4.89271	4	2019-11-01 17:34:29	Clinopyroxene	51.4228	0.468393	3.75836	0.242509	7.09206	0.163043	18.1264	17.4136	0.207325	0.001	0	98.8954																			NA
Y308	1	0.186317	4.85721	4	2019-11-01 17:36:17	Clinopyroxene	51.7508	0.198456	3.52586	0.352996	5.60662	0.157784	17.6297	19.9803	0.251182	0.013	0	99.4666																			NA
Y308	1	0.344393	4.80369	4	2019-11-01 17:38:07	Clinopyroxene	50.4531	0.29251	4.73713	0.525281	6.59428	0.201964	17.4804	18.6087	0.231247	0.004	0	99.1287																			NA
Y308	1	0.157059	4.74947	4	2019-11-01 17:39:54	Clinopyroxene	50.2588	0.355527	5.0921	0.540262	5.97034	0.223001	16.4301	20.2255	0.243208	0	0	99.3387																			NA
Y308	1	0.206243	4.05628	4	2019-11-01 18:27:32	Clinopyroxene	51.7265	0.183407	3.68778	0.435393	6.57654	0.254558	19.0825	17.273	0.217292	0.001	0	99.438																			NA
Y308	1	0.268407	4.00569	4	2019-11-01 18:29:32	Clinopyroxene	50.9167	0.270878	4.37696	0.621723	5.57015	0.173562	17.4363	19.2107	0.272114	0	0	98.8491																			NA
Y308	1	0.462327	4.00256	4	2019-11-01 18:31:17	Clinopyroxene	51.3904	0.248305	3.90678	0.508427	5.48538	0.120968	17.8653	19.142	0.215299	0.004	0	98.8868																			NA
Y308	1	0.560848	4.047	4	2019-11-01 18:33:05	Clinopyroxene	51.9765	0.224791	3.24354	0.481273	5.11772	0.200912	17.4422	20.379	0.200347	0.011	0	99.2772																			NA
Y308	1	0.571676	3.97147	4	2019-11-01 18:34:55	Clinopyroxene	50.4136	0.273699	4.94886	0.477528	5.87473	0.228261	17.3931	19.1141	0.238224	0.003	0	98.9651																			NA
Y308	1	0.734732	3.9057	4	2019-11-01 18:36:51	Clinopyroxene	51.5908	0.290629	4.17872	0.51779	5.58198	0.166199	17.6778	19.2895	0.183403	0.011	0	99.4878																			NA
Y308	1	0.73917	3.83248	4	2019-11-01 18:38:40	Clinopyroxene	50.4005	0.296273	5.17306	0.344569	6.99349	0.217742	17.8407	17.6568	0.205331	0	0	99.1284																			NA
Y308	1	0.590894	3.77341	4	2019-11-01 18:40:26	Clinopyroxene	50.5341	0.322608	5.0101	0.503745	5.74264	0.165147	16.8551	19.5686	0.240217	0	0	98.9423																			NA
Y308	1	0.489852	3.84316	4	2019-11-01 18:42:17	Clinopyroxene	51.856	0.216326	3.5871	0.364232	5.51791	0.150421	17.5629	19.5457	0.237227	0	0	99.0378																			NA
Y308	1	0.556133	3.65687	4	2019-11-01 18:44:04	Clinopyroxene	51.8834	0.248305	3.50614	0.432584	5.44398	0.126227	17.8564	19.736	0.205331	0.004	0	99.4424																			NA
Y308	1	0.512454	3.64222	4	2019-11-01 19:35:07	Clinopyroxene	50.3559	0.294392	5.25609	0.557116	5.76236	0.13359	16.8571	19.8836	0.220282	0.004	0	99.3244																			NA
Y308	1	0.387239	3.72429	4	2019-11-01 18:47:44	Clinopyroxene	50.8792	0.251126	4.65409	0.531835	5.30697	0.150421	17.1673	20.3152	0.170445	0	0	99.4266																			NA
Y308	1	0.312824	3.69761	4	2019-11-01 18:49:32	Clinopyroxene	52.1779	0.210683	3.17815	0.31367	5.26951	0.134642	17.5619	19.7071	0.192373	0	0	98.746																			NA
Y308	1	0.268544	3.91041	4	2019-11-01 18:51:19	Clinopyroxene	51.8844	0.18905	3.53001	0.613296	5.28134	0.232468	17.3999	19.757	0.210315	0.012	0	99.1098																			NA
Y308	1	0.185456	3.6985	4	2019-11-01 18:53:08	Clinopyroxene	50.9805	0.315084	4.83365	0.466292	5.72392	0.165147	16.7687	20.1467	0.225266	0.007	0	99.6323																			NA
Y308	1	0.168003	3.51848	4	2019-11-01 21:03:03	Clinopyroxene	51.4916	0.214445	3.86111	0.542135	5.45778	0.163043	17.7386	19.5447	0.251182	0	0	99.2646																			NA
Y308	1	0.203498	3.51593	4	2019-11-01 21:05:12	Clinopyroxene	51.2669	0.206921	3.78638	0.567416	5.7318	0.148317	18.3041	18.6037	0.19337	0.008	0	98.8169																			NA
Y308	1	0.283016	3.47984	4	2019-11-01 21:07:01	Clinopyroxene	51.689	0.227613	3.42726	0.480337	5.38582	0.147265	18.1117	19.3064	0.204334	0.006	0	98.9857																			NA
Y308	1	0.476371	3.42298	4	2019-11-01 21:08:50	Clinopyroxene	51.5989	0.218207	3.81233	0.470974	5.38681	0.217742	18.0901	19.4071	0.19337	0	0	99.3955																			NA
Y308	1	0.523239	3.51181	4	2019-11-01 21:10:37	Clinopyroxene	50.6262	0.268056	4.95405	0.378277	6.94125	0.190393	18.2363	17.3089	0.208321	0.013	0	99.1248																			NA
Y308	1	0.612465	3.50102	4	2019-11-01 21:12:26	Clinopyroxene	50.9238	0.310381	4.93018	0.48221	5.76334	0.171459	16.7795	20.7727	0.199351	0.016	0	100.349																			NA
Y308	1	0.360756	3.24704	4	2019-11-01 21:14:14	Clinopyroxene	50.4733	0.373398	5.06927	0.560861	5.74462	0.16094	16.4654	20.4168	0.221279	0.01	0	99.496																			NA
Y308	1	0.291979	3.21002	4	2019-11-01 21:16:03	Clinopyroxene	51.3773	0.210683	3.995	0.524345	5.51298	0.11676	17.1064	20.3351	0.218289	0	0	99.3969																			NA
Y308	1	0.253797	3.24413	4	2019-11-01 21:17:52	Clinopyroxene	51.7619	0.23984	3.76355	0.45412	5.38977	0.197756	17.6395	19.8098	0.218289	0	0	99.4745																			NA
Y308	1	0.124959	3.19011	4	2019-11-01 21:19:43	Clinopyroxene	50.3691	0.278402	5.07445	0.743446	5.48341	0.134642	16.9386	20.2075	0.215299	0	0	99.4448																			NA
Y308	1	0.251905	3.36962	4	2019-11-01 21:21:29	Clinopyroxene	51.8621	0.221969	3.34526	0.61985	5.20939	0.157784	18.042	19.3114	0.238224	0.003	0	99.011																			NA
Y308	1	0.172866	3.42953	4	2019-11-01 21:23:18	Clinopyroxene	51.0098	0.281224	4.26279	0.470037	5.84516	0.132539	17.2743	19.9135	0.27012	0.002	0	99.4615																			NA
Y308	1	0.457055	3.18412	4	2019-11-01 21:25:18	Clinopyroxene	50.9795	0.221969	4.47349	0.656367	5.55931	0.15568	17.5079	19.5317	0.200347	0.009	0	99.2953																			NA
Y308	1	0.870533	2.81134	4	2019-11-01 23:01:27	Clinopyroxene	51.4704	0.461809	3.42103	0.771536	6.05511	0.150421	17.6925	18.6526	0.258159	0	0	98.9335																			NA
Y308	1	1.08722	2.86503	4	2019-11-01 23:03:26	Clinopyroxene	52.0291	0.369635	2.64881	0.63015	5.58986	0.192496	18.1578	19.1888	0.27311	0.004	0	99.0838																			NA
Y308	1	1.16115	2.83369	4	2019-11-01 23:05:12	Clinopyroxene	50.9511	0.504134	4.30535	1.12828	5.83333	0.110449	16.8777	19.3443	0.360825	0.001	0	99.4165																			NA
Y308	1	1.26179	2.78141	4	2019-11-01 23:06:59	Clinopyroxene	50.6282	0.303797	4.43094	0.911985	5.58986	0.0915147	16.6902	20.0112	0.298029	0.006	0	98.9617																			NA
Y308	1	1.16194	2.73466	4	2019-11-01 23:08:44	Clinopyroxene	50.4622	0.559626	4.38423	0.897004	5.97133	0.178822	16.5351	20.054	0.285071	0	0	99.3274																			NA
Y308	1	1.21185	2.60788	4	2019-11-01 23:10:33	Clinopyroxene	52.2417	0.389387	2.75675	0.546816	6.13002	0.181978	18.0861	18.3206	0.197357	0.005	0	98.8558																			NA
Y308	1	1.20175	2.5768	4	2019-11-01 23:12:19	Clinopyroxene	51.0797	0.539875	4.22439	0.785581	6.11327	0.208275	17.1477	19.1679	0.317964	0.001	0	99.5856																			NA
Y308	1	1.18665	2.57317	4	2019-11-01 23:14:07	Clinopyroxene	51.5048	0.395971	3.19683	0.682584	5.9664	0.124123	18.094	18.9277	0.26713	0.008	0	99.1675																			NA
Y308	1	1.07252	2.47865	4	2019-11-01 23:15:54	Clinopyroxene	50.5078	0.517301	4.17457	0.838015	6.0285	0.152525	17.181	19.1709	0.301019	0.017	0	98.8886																			NA
Y308	1	1.02839	2.46699	4	2019-11-01 23:17:42	Clinopyroxene	52.0129	0.390327	2.66334	0.54588	5.84121	0.22195	17.7386	19.6842	0.260153	0.012	0	99.3706																			NA
Y308	1	1.0036	2.46401	4	2019-11-01 23:19:28	Clinopyroxene	51.934	0.395971	3.17504	0.661985	5.8284	0.126227	17.4893	19.8228	0.261149	0.019	0	99.7138																			NA
Y308	1	0.980722	2.47067	4	2019-11-01 23:21:14	Clinopyroxene	50.779	0.540815	4.13928	0.71161	6.02455	0.218794	17.0161	19.3034	0.281084	0	0	99.0147																			NA
Y308	1	0.9706	2.51157	4	2019-11-01 23:22:59	Clinopyroxene	52.0109	0.427009	3.43141	0.660112	6.63075	0.197756	18.9156	17.2152	0.266133	0.015	0	99.7699																			NA
Y308	1	0.936619	2.58445	4	2019-11-01 23:24:46	Clinopyroxene	50.5341	0.527647	4.36658	0.73221	6.19212	0.224053	17.0436	19.5277	0.318961	0	0	99.467																			NA
Y308	1	0.926422	2.51268	4	2019-11-01 23:26:32	Clinopyroxene	50.5644	0.473096	3.8746	0.763109	5.76827	0.150421	16.8571	19.5666	0.315971	0.007	0	98.3406																			NA
Y308	1	0.853013	2.5228	4	2019-11-01 23:28:18	Clinopyroxene	49.9207	0.598189	4.54096	0.734082	6.21479	0.164095	16.5557	19.759	0.284075	0.012	0	98.7836																			NA
Y308	1	0.689805	2.62597	4	2019-11-01 23:31:50	Clinopyroxene	51.1536	0.399733	3.65975	0.970037	6.07778	0.176718	17.3784	19.0722	0.314974	0.002	0	99.2051																			NA
Y308	1	0.673443	2.65467	4	2019-11-01 23:33:37	Clinopyroxene	50.3509	0.585961	4.63541	0.897004	5.98611	0.129383	16.219	20.1029	0.266133	0	0	99.1727																			NA
Y308	1	0.695075	2.67048	4	2019-11-01 23:35:27	Clinopyroxene	50.7183	0.407257	3.4968	0.781835	5.61746	0.197756	17.1369	20.0321	0.241214	0	0	98.6296																			NA
Y308	1	0.729186	2.66882	4	2019-11-01 23:37:15	Clinopyroxene	51.687	0.39503	3.2861	0.559925	6.32716	0.163043	18.1676	18.1412	0.26414	0	0	98.9912																			NA
Y308	1	0.740002	2.66466	4	2019-11-01 23:39:03	Clinopyroxene	50.5999	0.578437	4.59597	0.867978	6.52824	0.197756	17.2056	18.831	0.320954	0.008	0	99.7338																			NA
Y308	1	0.787779	2.73211	4	2019-11-01 23:40:49	Clinopyroxene	50.61	0.490026	4.4517	0.906367	6.15368	0.187237	16.4487	20.3511	0.344877	0.016	0	99.9597																			NA
Y308	1	0.838667	2.71221	4	2019-11-01 23:42:38	Clinopyroxene	49.9855	0.53235	4.75477	0.874532	5.98217	0.145161	16.3368	19.9902	0.234237	0	0	98.8357																			NA
Y308	1	0.864258	2.70103	4	2019-11-01 23:44:26	Clinopyroxene	50.2466	0.661205	4.81601	0.878277	6.16551	0.15568	16.2956	19.5995	0.266133	0.007	0	99.0915																			NA
Y308	1	0.86112	2.75339	4	2019-11-01 23:46:14	Clinopyroxene	51.7467	0.340478	2.873	0.627341	6.07187	0.139902	17.9585	18.7482	0.27311	0	0	98.7792																			NA
Y308	1	0.641782	1.84172	4	2019-11-01 23:48:02	Clinopyroxene	50.4764	0.53141	4.17042	0.983146	6.03047	0.172511	17.2625	19.2387	0.254172	0.006	0	99.1257																			NA
Y308	1	0.677864	1.82584	4	2019-11-01 23:49:52	Clinopyroxene	50.9369	0.486263	3.88706	0.746255	6.0216	0.147265	16.9847	19.5975	0.265136	0.01	0	99.0827																			NA
Y308	1	0.696494	1.85368	4	2019-11-01 23:51:40	Clinopyroxene	51.4066	0.412901	3.33903	0.58427	5.856	0.120968	17.3607	19.7231	0.297032	0.014	0	99.1146																			NA
Y308	1	0.683257	1.86662	4	2019-11-01 23:53:26	Clinopyroxene	51.3874	0.430771	3.37536	0.737828	5.86093	0.113604	17.449	19.4011	0.287065	0	0	99.0431																			NA
Y308	1	0.711986	1.89261	4	2019-11-01 23:55:14	Clinopyroxene	51.5078	0.520123	3.98566	0.773408	6.22958	0.153576	17.6621	18.5788	0.276101	0.007	0	99.6941																			NA
Y308	1	0.836512	2.23674	4	2019-11-01 23:57:00	Clinopyroxene	51.2477	0.440176	3.26845	0.628277	5.71505	0.1946	16.8463	20.7109	0.22726	0.003	0	99.2817																			NA
Y308	1	0.981693	2.18571	4	2019-11-01 23:58:45	Clinopyroxene	51.4147	0.386565	3.41584	0.752809	6.15762	0.204067	17.8486	18.5469	0.271117	0.012	0	99.0102																			NA
Y308	1	1.05095	2.10322	4	2019-11-02 00:00:31	Clinopyroxene	51.5736	0.379041	2.94358	0.633895	6.09947	0.16094	18.2638	18.7861	0.261149	0.008	0	99.1096																			NA
Y308	1	1.06859	2.04655	4	2019-11-02 00:02:19	Clinopyroxene	51.5615	0.39409	2.64673	0.664794	5.7801	0.152525	17.7278	19.4121	0.287065	0.023	0	98.6497																			NA
Y308	1	1.14351	2.06106	4	2019-11-02 00:04:07	Clinopyroxene	50.2628	0.421366	3.74071	0.799625	5.90824	0.179874	17.3106	19.4918	0.376773	0.012	0	98.5039																			NA
Y308	1	0.477744	1.32186	4	2019-11-02 02:42:35	Clinopyroxene	50.6485	0.465571	3.66909	0.836142	5.72096	0.203015	17.1035	19.9374	0.291052	0.01	0	98.8852																			NA
Y308	1	0.497648	1.34588	4	2019-11-02 02:44:25	Clinopyroxene	51.5908	0.427949	3.32761	0.592697	6.2966	0.0894109	18.0312	18.6386	0.202341	0	0	99.1972																			NA
Y308	1	0.521082	1.35804	4	2019-11-02 02:46:12	Clinopyroxene	51.275	0.421366	3.20825	0.586142	5.95753	0.227209	17.8172	19.1151	0.213305	0.004	0	98.825																			NA
Y308	1	0.522651	1.3296	4	2019-11-02 02:48:00	Clinopyroxene	51.3611	0.483442	3.77289	0.68633	6.30745	0.19986	18.2501	17.7315	0.260153	0.002	0	99.0548																			NA
Y308	1	0.605498	1.23919	4	2019-11-02 02:50:02	Clinopyroxene	50.524	0.53235	4.26591	0.874532	5.95753	0.108345	17.2507	19.442	0.294042	0.012	0	99.2614																			NA
Y308	1	0.642521	1.22851	4	2019-11-02 02:51:48	Clinopyroxene	50.3357	0.511658	4.23477	0.991573	5.9595	0.142006	16.7226	19.8676	0.303013	0.007	0	99.0754																			NA
Y308	1	0.606468	1.20605	4	2019-11-02 02:53:38	Clinopyroxene	51.849	0.37716	2.94877	0.749064	5.89543	0.120968	18.3188	18.5001	0.314974	0.003	0	99.0772																			NA
Y308	1	0.619225	1.19149	4	2019-11-02 02:55:37	Clinopyroxene	50.7426	0.510718	4.03652	0.842697	6.23253	0.134642	16.81	19.7849	0.333912	0.004	0	99.4325																			NA
Y308	1	0.652782	1.19329	4	2019-11-02 02:57:22	Clinopyroxene	52.101	0.365873	2.80761	0.604869	5.77517	0.213534	17.7524	19.9504	0.258159	0.008	0	99.8369																			NA
Y308	1	0.642105	1.18802	4	2019-11-02 02:59:10	Clinopyroxene	50.6454	0.520123	4.2576	0.917603	6.12608	0.103086	17.0426	19.6762	0.26713	0.012	0	99.5679																			NA
Y308	1	0.64779	1.17402	4	2019-11-02 03:00:56	Clinopyroxene	51.8368	0.400673	2.56681	0.621723	5.61352	0.178822	17.8132	19.2925	0.274107	0	0	98.5982																			NA
Y308	1	0.71532	1.25666	4	2019-11-02 03:02:44	Clinopyroxene	49.8397	0.586902	4.6406	0.785581	6.00484	0.173562	16.1994	20.376	0.322948	0.012	0	98.9415																			NA
Y308	1	0.71629	1.23781	4	2019-11-02 03:04:36	Clinopyroxene	51.5757	0.379981	2.81176	0.625468	6.14974	0.176718	18.037	18.7542	0.206328	0.004	0	98.7209																			NA
Y308	1	0.742636	1.2342	4	2019-11-02 03:06:23	Clinopyroxene	50.4511	0.506955	4.17457	0.838951	5.79489	0.166199	16.6244	19.9763	0.330922	0	0	98.8643																			NA
Y308	1	0.792278	1.24474	4	2019-11-02 03:08:11	Clinopyroxene	50.443	0.538934	4.48595	0.792135	5.99695	0.185133	16.2966	20.3142	0.269123	0.01	0	99.3319																			NA
Y308	1	0.763991	1.1987	4	2019-11-02 03:09:58	Clinopyroxene	51.2872	0.456166	3.21448	0.698502	5.92401	0.203015	17.3204	19.5666	0.268127	0.011	0	98.9495																			NA
Y308	1	0.776748	1.19662	4	2019-11-02 03:11:46	Clinopyroxene	51.436	0.466512	3.64626	0.830524	6.23943	0.176718	17.8329	18.525	0.299026	0	0	99.4523																			NA
Y308	1	0.846357	1.2342	4	2019-11-02 03:13:35	Clinopyroxene	51.7447	0.395971	3.03595	0.596442	5.65985	0.0967742	17.6248	19.8676	0.26713	0.008	0	99.2972																			NA
Y308	1	0.862026	1.19371	4	2019-11-02 03:15:23	Clinopyroxene	50.614	0.473096	3.81129	0.781835	5.68055	0.171459	16.7933	19.9693	0.303013	0.001	0	98.5989																			NA
Y308	1	0.881855	1.15502	4	2019-11-02 03:19:03	Clinopyroxene	51.3702	0.398792	2.9031	0.571161	5.81263	0.147265	17.4903	20.1268	0.284075	0.009	0	99.1132																			NA
Y308	1	0.857589	1.14102	4	2019-11-02 03:20:54	Clinopyroxene	50.8863	0.476858	3.70127	0.792135	6.08369	0.187237	17.4883	19.3652	0.286068	0.002	0	99.2691																			NA
Y308	1	0.835125	1.09151	4	2019-11-02 03:22:42	Clinopyroxene	51.19	0.381863	3.14079	0.625468	5.91613	0.15568	17.5835	19.5068	0.250185	0.009	0	98.7594																			NA
Y308	1	0.750956	1.05768	4	2019-11-02 03:26:18	Clinopyroxene	50.4288	0.623583	4.71014	0.815543	6.20001	0.139902	16.5999	20.4926	0.245201	0	0	100.256																			NA
Y308	1	0.894261	1.02016	4	2019-11-02 03:30:00	Clinopyroxene	50.2628	0.560567	4.52746	0.742509	5.95851	0.148317	16.4379	20.5066	0.285071	0.006	0	99.4357																			NA
Y308	1	0.884456	1.00996	4	2019-11-02 03:31:47	Clinopyroxene	51.6738	0.362111	2.74014	0.530899	5.9595	0.236676	17.9703	18.9984	0.247195	0.012	0	98.7311																			NA
Y308	1	0.904066	1.00976	4	2019-11-02 03:33:36	Clinopyroxene	51.027	0.427949	3.4968	0.81367	5.73772	0.143058	16.9955	20.0799	0.314974	0.004	0	99.0406																			NA
Y308	1	0.915244	1.0129	4	2019-11-02 03:35:25	Clinopyroxene	51.3216	0.37716	2.74845	0.441948	5.89838	0.0915147	17.556	19.7311	0.258159	0.004	0	98.4283																			NA
Y308	1	0.934658	1.02271	4	2019-11-02 03:37:12	Clinopyroxene	50.3114	0.593486	4.55964	0.814607	6.18325	0.15568	16.3761	19.8138	0.302016	0.018	0	99.1279																			NA
Y308	1	0.93407	1.01231	4	2019-11-02 03:39:00	Clinopyroxene	50.776	0.471215	3.89225	0.844569	6.02948	0.11676	17.1693	19.2237	0.222276	0.014	0	98.7595																			NA
Y308	1	0.932109	0.995645	4	2019-11-02 03:40:47	Clinopyroxene	51.6576	0.408198	3.13041	0.701311	5.85009	0.107293	17.6738	19.3692	0.30401	0.008	0	99.21																			NA
Y308	1	0.542764	5.60429	1	2018-11-01 00:50:48	Plagioclase	47.8699	0.0632716	32.0293	0.016	1.12134	0	0.481443	16.2132	2.138	0.0210608	0	99.9535																			NA
Y308	1	1.28275	5.62323	1	2018-11-01 00:55:54	Plagioclase	48.2532	0.0740741	31.7387	0	1.40873	0	0.660825	16.6044	1.80901	0.0140406	0	100.563																			NA
Y308	1	1.67554	5.52792	1	2018-11-01 01:00:56	Plagioclase	47.2467	0.0570988	33.3034	0.047	0.888295	0.058	0.240206	17.0648	1.75943	0.0308892	0	100.696																			NA
Y308	1	1.67613	5.52472	1	2018-11-01 01:02:56	Plagioclase	48.1609	0.0570988	31.3435	0.062	1.27706	0	0.92268	16.3416	1.96223	0.0294852	0	100.156																			NA
Y308	1	1.67731	5.51833	1	2018-11-01 01:06:31	Plagioclase	48.7459	0.0324074	31.6053	0.018	1.07641	0	0.590722	15.9993	2.04336	0.0308892	0	100.142																			NA
Y308	1	1.6779	5.51514	1	2018-11-01 01:08:18	Plagioclase	47.33	0.0493827	33.0703	0.026	0.905016	0.014	0.281443	16.8213	1.78287	0.0294852	0	100.31																			NA
Y308	1	1.48508	5.25527	1	2018-11-01 01:13:21	Plagioclase	46.9487	0.037037	32.9574	0.021	0.868439	0	0.3	17.1076	1.6693	0.0210608	0	99.9305																			NA
Y308	1	1.48431	5.25171	1	2018-11-01 01:15:22	Plagioclase	47.1213	0.0354938	32.9358	0.044	0.989666	0.046	0.294845	16.9843	1.68913	0.0196568	0	100.16																			NA
Y308	1	1.48354	5.24815	1	2018-11-01 01:17:08	Plagioclase	48.5432	0.0555556	31.6812	0	1.21226	0	0.654639	16.0645	2.14341	0.0308892	0	100.386																			NA
Y308	1	1.48278	5.2446	1	2018-11-01 01:18:53	Plagioclase	47.628	0.0972222	31.7521	0.044	1.19032	0.034	0.65567	16.532	1.88472	0.0421217	0	99.8602																			NA
Y308	1	0.658464	5.28861	1	2018-11-01 01:27:01	Plagioclase	47.6291	0.0462963	32.4184	0	1.49756	0.008	0.652577	16.6909	1.83514	0.0322933	0	100.81																			NA
Y308	1	1.21501	3.18387	1	2018-11-01 01:34:00	Plagioclase	47.034	0.0216049	33.2993	0	0.87471	0.029	0.239175	17.2267	1.76935	0.0351014	0	100.529																			NA
Y308	1	1.22226	3.18418	1	2018-11-01 01:36:11	Plagioclase	47.5749	0.0509259	33.2777	0	0.797376	0	0.235052	17.1279	1.71346	0.0280811	0	100.805																			NA
Y308	1	1.22951	3.18449	1	2018-11-01 01:37:59	Plagioclase	48.3235	0.0354938	32.7439	0.016	0.799466	0	0.254639	16.4169	1.97125	0.025273	0	100.586																			NA
Y308	1	1.23676	3.1848	1	2018-11-01 01:39:46	Plagioclase	46.5734	0.0108025	33.7161	0.005	0.841268	0.002	0.2	17.679	1.47551	0.00842434	0	100.512																			NA
Y308	1	1.17258	3.31458	1	2018-11-01 01:47:41	Plagioclase	47.607	0.0555556	33.2397	0	0.864259	0	0.270103	17.1911	1.71707	0.0266771	0	100.971																			NA
Y308	1	1.17684	3.31977	1	2018-11-01 01:49:40	Plagioclase	47.3039	0.0108025	33.1412	0.026	1.00325	0.052	0.291753	16.7337	1.84686	0.0210608	0	100.431																			NA
Y308	1	1.1811	3.32496	1	2018-11-01 01:51:26	Plagioclase	46.4911	0.0555556	32.7859	0.018	1.03669	0.039	0.397938	17.0006	1.63955	0.049142	0	99.5135																			NA
Y308	1	1.18536	3.33016	1	2018-11-01 01:53:16	Plagioclase	47.4113	0.058642	32.7829	0	1.01057	0.01	0.298969	16.695	1.78197	0.0182527	0	100.068																			NA
Y308	1	1.18962	3.33535	1	2018-11-01 01:55:03	Plagioclase	47.5759	0.0679012	32.4738	0	0.977125	0	0.294845	16.7337	1.82974	0.050546	0	100.004																			NA
Y308	1	0.666714	3.24845	1	2018-11-01 02:01:34	Plagioclase	46.9517	0.087963	32.1884	0	1.09313	0.051	0.570103	16.6023	1.65307	0.0294852	0	99.2272																			NA
Y308	1	0.662363	3.25888	1	2018-11-01 02:03:33	Plagioclase	46.745	0.0478395	33.3075	0	0.77334	0.031	0.239175	17.0811	1.672	0.0182527	0	99.9152																			NA
Y308	1	0.653661	3.27975	1	2018-11-01 02:07:08	Plagioclase	47.1875	0.0478395	33.1052	0.031	0.817232	0.02	0.205155	16.8804	1.72518	0.0294852	0	100.049																			NA
Y308	1	0.64931	3.29019	1	2018-11-01 02:08:55	Plagioclase	46.9728	0.138889	32.0262	0.067	1.35857	0.056	0.769072	16.6278	1.58547	0.023869	0	99.6256																			NA
Y308	1	1.78181	3.03416	1	2018-11-01 02:13:03	Plagioclase	47.6491	0.0432099	32.9451	0.018	0.950999	0.063	0.327835	16.8183	1.91356	0.023869	0	100.753																			NA
Y308	1	0.91208	3.25661	2	2018-10-12 01:43:48	Plagioclase	47.2452	0.0408163	33.5413	0.034	1.03358	0	0.276087	16.7989	1.86859	0.0215311	0	100.86																			NA
Y308	1	0.911577	3.26659	2	2018-10-12 01:49:08	Plagioclase	46.5225	0.164541	31.7914	0	1.82198	0.007	0.832609	16.5543	1.57557	0.0516746	0	100.637																			NA
Y308	1	0.859018	3.39318	2	2018-10-12 01:51:01	Plagioclase	47.1972	0.272959	30.5667	0	2.52055	0.078	1.78043	16.4009	1.60113	0.0444976	0	100.642																			NA
Y308	1	0.862184	3.39627	2	2018-10-12 01:52:55	Plagioclase	47.559	0.0548469	33.07	0	1.0896	0.017	0.372826	16.6685	1.79191	0.0129187	0	101.015																			NA
Y308	1	0.865351	3.39935	2	2018-10-12 01:54:41	Plagioclase	46.9683	0.0408163	33.6645	0.01	0.872945	0.043	0.238043	17.0435	1.71615	0.0444976	0	100.447																			NA
Y308	1	0.868517	3.40244	2	2018-10-12 01:56:27	Plagioclase	46.8863	0.0255102	33.6778	0	0.829615	0.017	0.225	17.6109	1.70245	0.0401914	0	100.933																			NA
Y308	1	0.832407	3.27516	2	2018-10-12 02:00:00	Plagioclase	47.7399	0.0395408	33.1392	0	0.846524	0.012	0.220652	16.6164	1.81656	0.0157895	0	100.626																			NA
Y308	1	0.803495	3.32832	2	2018-10-12 02:01:51	Plagioclase	47.7539	0.0535714	33.1749	0	0.92473	0.037	0.243478	16.7648	1.94344	0.0373206	0	101.103																			NA
Y308	1	0.057734	5.64669	3	2019-09-08 19:31:39	Plagioclase	46.9716	0.0354108	32.5741	0.029	0.839918	0.01	0.293243	16.6445	1.89289	0.0184834	0	99.3091																			NA
Y308	1	0.078356	5.64723	3	2019-09-08 19:33:40	Plagioclase	47.4108	0.0538244	32.5895	0.027	0.825613	0.03	0.245946	16.5858	1.96147	0.042654	0	99.7727																			NA
Y308	1	0.13132	5.67398	3	2019-09-08 19:35:24	Plagioclase	48.3531	0.0226629	31.9143	0	1.07187	0	0.491892	16.2634	2.07852	0.0469194	0	100.243																			NA
Y308	1	0.313567	5.6226	3	2019-09-08 19:37:12	Plagioclase	47.1187	0.0991501	32.0401	0	1.08515	0.047	0.526892	16.4312	1.71092	0.0170616	0	99.0761																			NA
Y308	1	0.184415	5.77963	3	2019-09-08 21:54:06	Plagioclase	47.2911	0.0339943	31.9824	0	1.05245	0.044	0.506081	16.4949	1.86546	0.0398104	0	99.3101																			NA
Y308	1	1.40641	5.31946	3	2019-09-08 19:44:16	Plagioclase	47.5609	0.0311615	33.2224	0.058	0.906335	0	0.222297	16.7152	1.78682	0.035545	0	100.539																			NA
Y308	1	1.40186	5.32004	3	2019-09-08 19:46:03	Plagioclase	47.6451	0.0495751	32.839	0.032	0.978883	0.027	0.333919	16.4797	1.74384	0.0113744	0	100.14																			NA
Y308	1	1.38022	5.3254	3	2019-09-08 19:49:42	Plagioclase	47.5437	0.0509915	33.3214	0	0.924728	0.002	0.252568	17.073	1.67068	0.0270142	0	100.866																			NA
Y308	1	1.50568	5.31727	3	2019-09-08 19:51:29	Plagioclase	47.994	0.0594901	32.6153	0.024	1.01465	0.012	0.348108	16.8537	1.98708	0.0398104	0	100.948																			NA
Y308	1	1.49595	5.27379	3	2019-09-08 19:53:15	Plagioclase	48.5143	0.0665722	32.0452	0.015	0.98297	0.066	0.329189	16.1937	2.19191	0.0469194	0	100.452																			NA
Y308	1	1.44507	5.32182	3	2019-09-08 21:31:36	Plagioclase	47.1522	0.0396601	32.3596	0.053	0.845027	0.022	0.27527	16.3059	1.67525	0.0554502	0	98.7833																			NA
Y308	1	1.53804	5.25116	3	2019-09-08 19:56:52	Plagioclase	47.495	0.0226629	33.3461	0.005	0.964578	0.02	0.207162	16.8062	1.69354	0.0255924	0	100.586																			NA
Y308	1	1.4672	5.23692	3	2019-09-08 19:58:37	Plagioclase	47.7191	0.0127479	32.9493	0.034	0.955381	0.047	0.271486	16.6202	1.85997	0.0255924	0	100.495																			NA
Y308	1	1.47693	5.27887	3	2019-09-08 21:25:07	Plagioclase	47.7739	0.0495751	32.6132	0.049	0.977861	0.061	0.340541	16.8355	1.82797	0.0383886	0	100.567																			NA
Y308	1	0.893703	4.85983	3	2019-09-08 20:04:04	Plagioclase	47.4118	0.082153	32.4133	0.002	1.125	0.017	0.543919	16.5585	1.76304	0.0227488	0	99.9395																			NA
Y308	1	0.902542	4.86911	3	2019-09-08 20:05:51	Plagioclase	48.2445	0.0509915	31.9473	0.034	0.981948	0	0.390676	16.4575	1.96239	0.021327	0	100.091																			NA
Y308	1	1.02267	4.77241	3	2019-09-08 20:07:38	Plagioclase	48.0893	0.0212465	32.7235	0	1.08004	0	0.256351	16.7395	1.89929	0.0270142	0	100.836																			NA
Y308	1	0.96914	4.72645	3	2019-09-08 20:09:26	Plagioclase	47.3033	0.0184136	33.308	0.012	0.830722	0.029	0.223243	17.0993	1.80785	0.0184834	0	100.65																			NA
Y308	1	0.972422	4.72291	3	2019-09-08 20:11:13	Plagioclase	47.0994	0.0509915	33.0884	0.066	0.947207	0	0.34527	17.0912	1.62953	0.0127962	0	100.331																			NA
Y308	1	0.935809	4.71458	3	2019-09-08 20:13:24	Plagioclase	47.1664	0.0623229	33.2688	0.019	0.929837	0.01	0.195811	16.9345	1.68714	0.0199052	0	100.294																			NA
Y308	1	0.927097	4.74362	3	2019-09-08 20:17:04	Plagioclase	47.4828	0.0439093	32.8163	0.022	0.938011	0	0.276216	17.1215	1.70635	0.0270142	0	100.434																			NA
Y308	1	0.84237	4.72574	3	2019-09-08 20:18:51	Plagioclase	47.2059	0.0325779	33.2462	0	0.95436	0	0.229865	17.1043	1.81151	0.0312796	0	100.616																			NA
Y308	1	0.812285	4.66628	3	2019-09-08 20:20:39	Plagioclase	46.8327	0.0226629	33.6203	0	0.961512	0	0.223243	17.0821	1.65605	0.0341232	0	100.433																			NA
Y308	1	0.749458	4.80643	3	2019-09-08 20:22:24	Plagioclase	48.2881	0.0708215	32.1525	0	1.15463	0.007	0.352838	16.0714	2.12333	0.0341232	0	100.255																			NA
Y308	1	0.953674	4.41182	3	2019-09-09 00:10:01	Plagioclase	47.3814	0.0212465	32.8699	0.041	0.866485	0.03	0.204324	16.6121	1.77493	0.0227488	0	99.8241																			NA
Y308	1	1.02532	4.40709	3	2019-09-09 00:11:48	Plagioclase	47.3743	0.0339943	33.107	0	0.99421	0.057	0.250676	16.7536	1.9185	0.0241706	0	100.513																			NA
Y308	1	1.02318	4.26569	3	2019-09-09 00:15:25	Plagioclase	47.9585	0.00424929	32.2679	0.017	1.0218	0.052	0.327297	16.7395	1.91301	0.0483412	0	100.35																			NA
Y308	1	0.877366	4.22651	3	2019-09-09 00:20:48	Plagioclase	47.4382	0.0481586	32.2947	0.024	1.07698	0.015	0.516486	16.5161	1.83894	0.0270142	0	99.7956																			NA
Y308	1	0.807409	4.26196	3	2019-09-09 00:24:23	Plagioclase	48.4859	0.0878187	31.1422	0.01	1.30279	0	0.538243	16.1078	2.25684	0.0625592	0	99.9942																			NA
Y308	1	0.777992	4.28772	3	2019-09-09 00:26:09	Plagioclase	47.4027	0.0694051	33.2255	0	0.951294	0	0.282838	16.8911	1.7923	0.0127962	0	100.628																			NA
Y308	1	1.19015	3.71604	3	2019-09-09 00:40:34	Plagioclase	47.1988	0	33.006	0	0.922684	0.017	0.271486	16.7425	1.7539	0.00853081	0	99.9209																			NA
Y308	1	1.30901	3.72568	3	2019-09-09 00:42:22	Plagioclase	47.5427	0.0410765	32.9627	0	0.884877	0	0.237432	16.8678	1.7667	0.0255924	0	100.329																			NA
Y308	1	1.37088	3.68965	3	2019-09-09 00:44:08	Plagioclase	47.5924	0.0339943	32.1772	0.005	1.11887	0	0.403919	16.6071	1.99805	0.0454976	0	99.9819																			NA
Y308	1	1.289	3.66497	3	2019-09-09 00:47:44	Plagioclase	47.9037	0.0878187	32.7617	0.005	1.09639	0.06	0.302703	16.6141	1.82705	0.0412322	0	100.7																			NA
Y308	1	1.14483	3.59043	3	2019-09-09 00:49:32	Plagioclase	48.1512	0.0679887	32.1854	0.029	1.05245	0.022	0.395405	16.3625	2.04286	0.0312796	0	100.34																			NA
Y308	1	1.15742	3.53356	3	2019-09-09 00:51:22	Plagioclase	47.5285	0.0410765	32.8091	0.053	1.01669	0.003	0.314054	16.887	1.77584	0.0412322	0	100.469																			NA
Y308	1	1.10221	3.70935	3	2019-09-09 00:55:07	Plagioclase	48.0691	0.0566572	32.64	0.041	0.97173	0.002	0.294189	16.0481	2.07486	0.0327014	0	100.23																			NA
Y308	1	1.07816	3.26765	3	2019-09-09 01:09:38	Plagioclase	47.6532	0.106232	31.8257	0	1.2609	0.003	0.611081	16.4615	1.87369	0.0483412	0	99.8436																			NA
Y308	1	1.08113	3.2994	3	2019-09-09 01:11:26	Plagioclase	47.6208	0.0594901	32.505	0	1.0218	0.024	0.290405	16.5333	1.90204	0.0270142	0	99.9838																			NA
Y308	1	1.09921	3.16494	3	2019-09-09 01:15:13	Plagioclase	48.4636	0.0750708	31.5608	0.024	1.29462	0.029	0.452162	15.7601	2.24404	0.049763	0	99.9531																			NA
Y308	1	1.1613	3.24915	3	2019-09-09 01:17:02	Plagioclase	47.0731	0.0594901	33.0843	0.039	0.945163	0.029	0.288514	16.8496	1.84534	0.0369668	0	100.25																			NA
Y308	1	1.19001	3.30386	3	2019-09-09 01:18:52	Plagioclase	48.134	0.0552408	32.0246	0	1.15054	0.039	0.399189	16.1967	2.06938	0.0369668	0	100.106																			NA
Y308	1	1.03315	3.24315	3	2019-09-09 01:22:28	Plagioclase	47.9271	0.0424929	31.6999	0.031	1.07084	0.023	0.469189	16.2139	1.96147	0.0270142	0	99.4659																			NA
Y308	1	0.268512	3.12254	3	2019-09-09 01:33:18	Plagioclase	47.3692	0.0509915	32.7534	0.049	0.827657	0	0.256351	16.8264	1.85997	0.0483412	0	100.041																			NA
Y308	1	0.530758	5.74646	4	2019-11-01 15:53:05	Plagioclase	47.6961	0.0466667	32.559	0.055	1.06925	0.071	0.308781	16.6279	1.99021	0.0234146	0	100.447																			NA
Y308	1	0.676198	5.64146	4	2019-11-01 15:56:37	Plagioclase	47.7843	0.075	32.8507	0	0.976876	0.034	0.276378	16.491	1.92665	0.0321951	0	100.447																			NA
Y308	1	0.621097	5.47697	4	2019-11-01 16:00:09	Plagioclase	47.4528	0.0316667	33.1477	0.045	0.968381	0	0.226821	17.2495	1.84494	0.024878	0	100.992																			NA
Y308	1	0.444995	5.42045	4	2019-11-01 16:01:58	Plagioclase	48.0986	0.0833333	32.0103	0.008	1.21366	0.015	0.49081	16.0983	2.05013	0.0321951	0	100.1																			NA
Y308	1	0.463506	5.43183	4	2019-11-01 16:03:43	Plagioclase	47.5156	0.0666667	32.6766	0.038	1.05439	0	0.263989	16.8088	1.83314	0.0307317	0	100.288																			NA
Y308	1	0.242198	5.48466	4	2019-11-01 16:05:33	Plagioclase	48.4808	0.075	31.3608	0	1.48867	0.02	0.61661	16.0723	2.01654	0.0570732	0	100.188																			NA
Y308	1	0.314883	4.9758	4	2019-11-01 17:41:43	Plagioclase	47.3717	0.045	33.0585	0	0.860076	0.012	0.199183	16.7848	2.05558	0.0321951	0	100.419																			NA
Y308	1	0.605798	4.87324	4	2019-11-01 17:43:32	Plagioclase	47.2733	0.02	33.1876	0.02	0.906796	0.044	0.263036	16.7268	1.7832	0.0278049	0	100.253																			NA
Y308	1	0.590796	4.81784	4	2019-11-01 17:45:22	Plagioclase	47.6799	0.0816667	33.1708	0.04	1.01829	0.036	0.208713	16.7528	1.86037	0.0321951	0	100.881																			NA
Y308	1	0.185207	3.86077	4	2019-11-01 18:56:41	Plagioclase	47.2135	0.118333	32.8214	0.013	1.00342	0.015	0.442206	16.6129	2.00292	0.0482927	0	100.291																			NA
Y308	1	0.273814	4.02842	4	2019-11-01 19:37:59	Plagioclase	47.5917	0.0283333	32.686	0	1.01829	0.002	0.352621	16.5879	1.90759	0.042439	0	100.217																			NA
Y308	1	0.561479	3.96461	4	2019-11-01 19:00:17	Plagioclase	47.5866	0.0683333	32.9168	0	1.0735	0	0.3774	16.424	1.85765	0.00878049	0	100.313																			NA
Y308	1	0.636585	3.94647	4	2019-11-01 19:02:07	Plagioclase	47.9415	0.0416667	32.75	0	1.0735	0.078	0.288768	16.2801	1.98295	0.0117073	0	100.448																			NA
Y308	1	0.682872	3.7852	4	2019-11-01 19:03:57	Plagioclase	47.397	0.0316667	33.3827	0	0.982185	0	0.265895	16.6309	1.68333	0.0321951	0	100.406																			NA
Y308	1	0.730517	3.73987	4	2019-11-01 19:05:57	Plagioclase	46.8881	0.0683333	33.4016	0.015	0.904672	0.007	0.22968	17.0646	1.87127	0.042439	0	100.493																			NA
Y308	1	0.801212	3.65869	4	2019-11-01 19:07:45	Plagioclase	47.4457	0.02	33.4268	0.045	0.869632	0.003	0.232539	16.8677	1.75142	0.024878	0	100.687																			NA
Y308	1	0.504806	3.68457	4	2019-11-01 19:09:34	Plagioclase	47.25	0.106667	33.0081	0	0.914228	0	0.241116	16.6989	1.83768	0.0263415	0	100.083																			NA
Y308	1	0.432641	3.48671	4	2019-11-01 21:46:36	Plagioclase	47.2074	0.0866667	33.283	0	1.07138	0.037	0.321171	16.7238	1.8059	0.00731707	0	100.544																			NA
Y308	1	0.562655	3.4267	4	2019-11-01 21:48:33	Plagioclase	46.812	0.0483333	33.8549	0	0.862199	0.037	0.269707	17.2885	1.58254	0.0307317	0	100.786																			NA
Y308	1	0.293802	3.39297	4	2019-11-01 21:50:23	Plagioclase	47.2247	0.04	33.0207	0	0.930156	0.014	0.321171	16.6729	1.86401	0.042439	0	100.13																			NA
Y308	1	0.296	3.22396	4	2019-11-01 21:52:12	Plagioclase	47.5633	0.085	32.5937	0	1.03315	0.032	0.411709	16.8528	1.87399	0.0512195	0	100.497																			NA
Y308	1	0.25568	5.66407	1	2018-10-31 18:49:15	Olivine	39.9479	0.005	0.034	0	13.7096	0.16567	46.0449	0.295287	0.027	0	0	100.229																			NA
Y308	1	0.421886	5.66928	1	2018-10-31 18:52:27	Olivine	39.5235	0.007	0.048	0.024	13.3657	0.196619	46.167	0.257856	0.034	0.019	0	99.6427																			NA
Y308	1	1.51211	5.43199	1	2018-10-31 18:58:10	Olivine	39.5633	0.036	0.288	0.027	13.436	0.261248	45.4253	0.372643	0.019	0.002	0	99.4306																			NA
Y308	1	1.51698	5.43013	1	2018-10-31 19:00:09	Olivine	39.6819	0.009	0.026	0.01	13.6605	0.168401	45.2802	0.311091	0.011	0	0	99.1581																			NA
Y308	1	1.52186	5.42827	1	2018-10-31 19:01:55	Olivine	39.8373	0.034	0.063	0.044	13.5902	0.217555	45.6055	0.281146	0.031	0.003	0	99.7067																			NA
Y308	1	1.52673	5.4264	1	2018-10-31 19:03:46	Olivine	39.4029	0.01	0.018	0	13.5324	0.219376	45.6495	0.270333	0	0.008	0	99.1105																			NA
Y308	1	1.53161	5.42454	1	2018-10-31 19:05:32	Olivine	40.1163	0	1.088	0.071	13.0276	0.186606	44.5115	1.09464	0.11	0.001	0	100.207																			NA
Y308	1	1.81399	5.69709	1	2018-10-31 19:10:07	Olivine	40.0306	0.035	0.436	0	12.9217	0.156567	44.5065	0.593068	0.004	0.002	0	98.6855																			NA
Y308	1	1.81208	5.69195	1	2018-10-31 19:12:08	Olivine	40.0665	0.007	0.064	0.005	13.515	0.20026	45.7036	0.308595	0.032	0.005	0	99.907																			NA
Y308	1	1.81017	5.68681	1	2018-10-31 19:13:57	Olivine	40.3923	0.019	0.075	0.104	13.1654	0.222107	45.2412	0.31525	0.001	0.005	0	99.5402																			NA
Y308	1	1.80826	5.68167	1	2018-10-31 19:15:43	Olivine	40.0605	0.025	0.081	0	12.8986	0.262159	45.2842	0.332717	0.009	0	0	98.9532																			NA
Y308	1	1.80636	5.67653	1	2018-10-31 19:17:29	Olivine	39.6052	0.003	0.053	0.022	13.2607	0.197529	45.1301	0.41756	0	0	0	98.6891																			NA
Y308	1	0.856521	5.26782	1	2018-10-31 19:27:06	Olivine	39.7357	0	0.027	0.019	14.0043	0.243043	45.8277	0.265342	0	0	0	100.122																			NA
Y308	1	1.02154	3.30669	1	2018-10-31 19:33:05	Olivine	39.9778	0.022	0.091	0.041	13.3359	0.240312	45.3243	0.342699	0.021	0	0	99.3959																			NA
Y308	1	1.02252	3.3189	1	2018-10-31 19:35:06	Olivine	39.372	0.009	0.043	0.019	14.1768	0.205722	45.3142	0.257024	0	0	0	99.3968																			NA
Y308	1	1.0235	3.33112	1	2018-10-31 19:36:53	Olivine	39.5803	0.022	0.049	0	13.9803	0.220286	45.2652	0.290296	0	0	0	99.4073																			NA
Y308	1	1.02546	3.35554	1	2018-10-31 19:40:25	Olivine	39.8812	0.031	0.242	0	13.5112	0.19844	45.1291	0.402588	0.02	0.001	0	99.4165																			NA
Y308	1	0.901056	3.34115	1	2018-10-31 19:44:52	Olivine	39.3621	0.011	0.036	0	13.1769	0.191157	45.7036	0.367652	0.007	0.003	0	98.8584																			NA
Y308	1	0.900555	3.35189	1	2018-10-31 19:46:51	Olivine	39.114	0	0.082	0.015	13.7895	0.224837	47.1939	0.288632	0.022	0.005	0	100.735																			NA
Y308	1	0.900054	3.36262	1	2018-10-31 19:48:37	Olivine	39.2475	0.011	0.046	0	13.8589	0.257607	45.5164	0.302773	0.03	0.013	0	99.2832																			NA
Y308	1	0.899554	3.37336	1	2018-10-31 19:50:22	Olivine	39.5295	0.015	0.055	0.044	13.3734	0.176593	45.7296	0.296118	0.019	0	0	99.2382																			NA
Y308	1	0.899053	3.3841	1	2018-10-31 19:52:06	Olivine	39.4836	0.004	0.06	0.042	13.1297	0.230299	45.6285	0.349353	0	0.002	0	98.9295																			NA
Y308	1	0.232264	2.9501	1	2018-10-31 19:57:15	Olivine	39.0831	0.04	0.058	0.012	14.3049	0.220286	44.6977	0.25536	0.007	0.004	0	98.6823																			NA
Y308	1	0.247584	2.95319	1	2018-10-31 19:59:20	Olivine	39.1737	0.009	0.055	0.064	13.881	0.23212	44.7237	0.309427	0.019	0.012	0	98.4791																			NA
Y308	1	0.262904	2.95628	1	2018-10-31 20:01:09	Olivine	39.1708	0.004	0.085	0.052	14.5938	0.157477	44.8088	0.286969	0.035	0.019	0	99.2128																			NA
Y308	1	0.278225	2.95937	1	2018-10-31 20:02:57	Olivine	39.4607	0.02	0.07	0.02	13.9475	0.259428	45.03	0.277819	0	0.002	0	99.0875																			NA
Y308	1	0.293545	2.96246	1	2018-10-31 20:04:47	Olivine	39.3919	0.013	0.051	0.012	13.175	0.182055	45.6075	0.322736	0	0.002	0	98.7572																			NA
Y308	1	0.544698	3.00109	1	2018-10-31 20:10:47	Olivine	39.2843	0.021	0.05	0.054	14.4407	0.191157	44.8528	0.215434	0.025	0	0	99.1345																			NA
Y308	1	0.526878	3.01211	1	2018-10-31 20:12:50	Olivine	39.3381	0.008	0.039	0.039	14.7817	0.26671	44.7407	0.207116	0.015	0	0	99.4354																			NA
Y308	1	0.509058	3.02313	1	2018-10-31 20:14:36	Olivine	39.1239	0.005	0.044	0.056	14.6882	0.20117	44.6176	0.231238	0	0	0	98.9672																			NA
Y308	1	0.491238	3.03415	1	2018-10-31 20:16:25	Olivine	39.2883	0.022	0.064	0	14.5775	0.192978	44.6256	0.218762	0.01	0.019	0	99.0182																			NA
Y308	1	0.473418	3.04518	1	2018-10-31 20:18:12	Olivine	39.3591	0.022	0.032	0.002	14.2914	0.225748	45.1441	0.261183	0.009	0.008	0	99.3545																			NA
Y308	1	0.655021	2.80806	1	2018-10-31 20:23:48	Olivine	39.5035	0.025	0.045	0	14.4966	0.211183	44.8208	0.326063	0.032	0.011	0	99.4712																			NA
Y308	1	0.652601	2.81351	1	2018-10-31 20:25:49	Olivine	39.5205	0.019	0.057	0.084	14.5861	0.197529	44.986	0.222089	0	0	0	99.6722																			NA
Y308	1	0.65018	2.81897	1	2018-10-31 20:27:37	Olivine	39.1747	0.01	0.05	0	14.5678	0.174772	44.6206	0.233734	0.003	0.003	0	98.8377																			NA
Y308	1	0.64776	2.82442	1	2018-10-31 20:29:22	Olivine	39.1698	0.011	0.043	0.125	14.7191	0.197529	44.7047	0.275323	0	0	0	99.2454																			NA
Y308	1	0.64534	2.82988	1	2018-10-31 20:31:07	Olivine	39.0671	0.017	0.071	0.022	14.7306	0.23394	44.6487	0.217098	0	0	0	99.0074																			NA
Y308	1	0.642919	2.83533	1	2018-10-31 20:32:53	Olivine	39.09	0.023	0.048	0.069	14.5919	0.170221	44.7438	0.252865	0.022	0	0	99.0108																			NA
Y308	1	0.640499	2.84079	1	2018-10-31 20:34:41	Olivine	39.378	0.026	0.056	0.071	14.774	0.204811	44.3774	0.252865	0.029	0	0	99.1691																			NA
Y308	1	0.638079	2.84624	1	2018-10-31 20:36:27	Olivine	39.2146	0.035	0.039	0.02	14.5726	0.170221	44.3744	0.182994	0.006	0.002	0	98.6169																			NA
Y308	1	0.635658	2.8517	1	2018-10-31 20:38:11	Olivine	39.1987	0.013	0.007	0.037	14.4214	0.192068	44.5146	0.276987	0.015	0.002	0	98.6777																			NA
Y308	1	0.633238	2.85715	1	2018-10-31 20:39:57	Olivine	39.6281	0.042	0.058	0	14.2663	0.208453	44.6567	0.268669	0.012	0.008	0	99.1482																			NA
Y308	1	1.03938	3.03866	1	2018-10-31 20:44:24	Olivine	39.8064	0.029	0.07	0.032	13.7693	0.202081	45.1631	0.31525	0.046	0.01	0	99.4432																			NA
Y308	1	1.05915	3.02072	1	2018-10-31 20:46:24	Olivine	39.647	0.01	0.053	0.01	14.7412	0.184785	44.8338	0.279482	0	0.009	0	99.7683																			NA
Y308	1	1.07892	3.00278	1	2018-10-31 20:48:12	Olivine	39.0831	0.018	0.064	0.005	14.851	0.224837	44.6907	0.204621	0.019	0	0	99.1603																			NA
Y308	1	1.09869	2.98484	1	2018-10-31 20:50:00	Olivine	39.369	0.013	0.042	0.083	15.0022	0.204811	44.8228	0.212107	0.021	0.007	0	99.777																			NA
Y308	1	1.11846	2.96689	1	2018-10-31 20:51:48	Olivine	39.3083	0.012	0.065	0.126	14.3318	0.247594	45.087	0.257856	0.001	0.002	0	99.4386																			NA
Y308	1	1.54145	3.10851	1	2018-10-31 20:56:18	Olivine	39.5703	0.021	0.072	0.039	13.4996	0.250325	45.1961	0.331885	0.004	0.012	0	98.9963																			NA
Y308	1	1.56544	3.05889	1	2018-10-31 20:59:28	Olivine	39.64	0.042	0.052	0.022	13.3445	0.192978	46.197	0.344362	0.014	0.002	0	99.8509																			NA
Y308	1	1.59773	1.53121	1	2018-10-31 21:04:35	Olivine	39.2574	0.028	0.027	0	14.3511	0.180234	44.9729	0.312754	0	0.002	0	99.1315																			NA
Y308	1	1.60443	1.5352	1	2018-10-31 21:06:39	Olivine	39.4328	0.035	0.046	0.076	14.5033	0.239402	44.4275	0.283641	0	0.007	0	99.0506																			NA
Y308	1	1.61114	1.5392	1	2018-10-31 21:08:27	Olivine	39.5314	0.014	0.049	0.123	14.5563	0.218466	45.4263	0.244547	0	0.009	0	100.172																			NA
Y308	1	1.61784	1.5432	1	2018-10-31 21:10:13	Olivine	39.922	0.034	0.053	0.025	14.6459	0.206632	44.7367	0.230407	0.009	0.008	0	99.8707																			NA
Y308	1	1.62454	1.54719	1	2018-10-31 21:11:58	Olivine	39.3063	0.038	0.037	0.12	14.537	0.210273	44.7287	0.238725	0	0.008	0	99.224																			NA
Y308	1	1.63125	1.55119	1	2018-10-31 21:13:43	Olivine	39.1688	0.005	0.052	0.128	14.4465	0.16658	44.6607	0.239556	0.015	0	0	98.882																			NA
Y308	1	1.63795	1.55519	1	2018-10-31 21:15:31	Olivine	39.2704	0.018	0.043	0.015	14.6285	0.214824	44.8308	0.205453	0	0	0	99.226																			NA
Y308	1	1.64465	1.55918	1	2018-10-31 21:17:18	Olivine	39.4936	0.018	0.051	0.089	14.5861	0.258518	44.7077	0.279482	0.028	0	0	99.5114																			NA
Y308	1	1.65136	1.56318	1	2018-10-31 21:19:04	Olivine	39.6799	0.02	0.073	0.069	14.5707	0.238492	44.6407	0.237893	0.009	0.007	0	99.5457																			NA
Y308	1	1.65806	1.56718	1	2018-10-31 21:20:51	Olivine	39.9579	0.032	0.044	0.027	14.3896	0.154746	44.6246	0.303604	0	0	0	99.5335																			NA
Y308	1	0.578037	1.60435	1	2018-10-31 21:26:11	Olivine	39.3242	0.027	0.057	0	14.2529	0.124707	44.5696	0.278651	0	0.01	0	98.644																			NA
Y308	1	0.595376	1.58493	1	2018-10-31 21:28:24	Olivine	39.2515	0	0.065	0.101	14.1334	0.188427	44.5706	0.230407	0.004	0.014	0	98.5583																			NA
Y308	1	0.612715	1.56551	1	2018-10-31 21:30:11	Olivine	39.2893	0.007	0.033	0.027	14.2509	0.194798	45.0911	0.220425	0.019	0.005	0	99.1375																			NA
Y308	1	0.630053	1.54609	1	2018-10-31 21:32:08	Olivine	39.5573	0.019	0.018	0.017	14.3684	0.258518	44.7107	0.206285	0	0.001	0	99.1563																			NA
Y308	1	0.647392	1.52666	1	2018-10-31 21:33:56	Olivine	39.4517	0.035	0.053	0.113	14.6131	0.230299	45.035	0.281978	0	0.004	0	99.8171																			NA
Y308	1	1.54348	1.127	1	2018-10-31 21:38:46	Olivine	39.7975	0.04	0.074	0.066	14.4609	0.19935	44.4095	0.305268	0.032	0.005	0	99.3895																			NA
Y308	1	1.59212	1.11551	1	2018-10-31 21:40:48	Olivine	39.369	0.012	0.056	0.047	14.4407	0.174772	44.1582	0.233734	0.013	0	0	98.5045																			NA
Y308	1	1.68939	1.09252	1	2018-10-31 21:44:22	Olivine	39.2784	0.016	0.062	0.002	14.5659	0.170221	44.5156	0.259519	0.012	0	0	98.8816																			NA
Y308	1	1.73803	1.08102	1	2018-10-31 21:46:07	Olivine	39.2584	0.009	0.033	0.067	14.3916	0.239402	45.057	0.341035	0.026	0	0	99.4225																			NA
Y308	1	1.82462	0.738137	1	2018-10-31 21:52:25	Olivine	39.8154	0.02	0.068	0.076	14.5341	0.252146	44.2834	0.228743	0.022	0	0	99.2998																			NA
Y308	1	1.82399	0.788143	1	2018-10-31 21:54:23	Olivine	39.4468	0.025	0.053	0.054	14.3097	0.202081	44.3444	0.237061	0.003	0	0	98.675																			NA
Y308	1	1.82335	0.838148	1	2018-10-31 21:56:11	Olivine	38.9386	0	0.053	0.022	14.432	0.216645	44.0872	0.245379	0	0	0	97.9948																			NA
Y308	1	1.82271	0.888154	1	2018-10-31 21:57:57	Olivine	39.4796	0.015	0.02	0	14.7846	0.248505	44.2824	0.247043	0.035	0	0	99.1121																			NA
Y308	1	1.82208	0.93816	1	2018-10-31 21:59:43	Olivine	39.662	0.007	0.067	0.074	14.4137	0.191157	44.6577	0.237061	0.004	0	0	99.3136																			NA
Y308	1	1.60164	0.85376	2	2018-10-12 00:48:58	Olivine	39.8786	0.008	0.04	0.059	14.7864	0.366777	44.4662	0.294861	0.012	0.012	0	99.9238																			NA
Y308	1	1.58197	0.867542	2	2018-10-12 00:50:58	Olivine	39.3537	0.013	0.036	0.073	14.8568	0.229091	44.3783	0.287152	0.016	0	0	99.243																			NA
Y308	1	1.56229	0.881324	2	2018-10-12 00:52:44	Olivine	39.8656	0.024	0.01	0	14.8028	0.315868	44.642	0.274625	0	0.002	0	99.9368																			NA
Y308	1	1.54262	0.895107	2	2018-10-12 00:54:27	Olivine	39.8616	0.019	0.076	0	14.7787	0.199008	44.2608	0.308351	0.012	0.012	0	99.5274																			NA
Y308	1	1.52295	0.908889	2	2018-10-12 00:56:12	Olivine	40.0046	0.018	0.052	0.086	14.6823	0.195537	44.4593	0.296788	0.02	0	0	99.8145																			NA
Y308	1	0.583524	3.12869	2	2018-10-12 00:57:57	Olivine	39.6706	0.013	0.056	0.051	14.6119	0.249917	44.6894	0.266916	0.004	0	0	99.6128																			NA
Y308	1	0.5839	3.13699	2	2018-10-12 00:59:43	Olivine	39.8206	0.022	0.075	0.017	14.4606	0.319339	44.5946	0.331478	0.01	0	0	99.6506																			NA
Y308	1	0.584276	3.1453	2	2018-10-12 01:01:29	Olivine	39.9256	0.007	0.049	0.108	13.623	0.290413	45.3145	0.274625	0.017	0.014	0	99.6231																			NA
Y308	1	0.584652	3.1536	2	2018-10-12 01:03:16	Olivine	39.7486	0.027	0.008	0	14.3565	0.24876	44.5037	0.342077	0.016	0.011	0	99.2617																			NA
Y308	1	0.520576	2.61957	2	2018-10-12 01:06:49	Olivine	40.0556	0.009	0.12	0.034	13.945	0.263802	45.2019	0.4394	0	0	0	99.5522																			NA
Y308	1	0.515946	2.64162	2	2018-10-12 01:08:35	Olivine	39.7406	0.038	0.025	0.086	14.6322	0.220992	44.3931	0.363276	0.048	0.005	0	99.1363																			NA
Y308	1	0.511316	2.66368	2	2018-10-12 01:10:21	Olivine	39.4297	0.006	0.003	0.061	14.7796	0.186281	44.2993	0.359422	0	0.012	0	99.3099																			NA
Y308	1	0.506685	2.68573	2	2018-10-12 01:12:05	Olivine	39.4197	0.029	0.031	0.046	14.7064	0.293884	44.4603	0.300642	0.02	0.003	0	99.2488																			NA
Y308	1	0.160846	3.13539	2	2018-10-12 01:15:34	Olivine	39.4407	0.005	0.032	0	14.7729	0.244132	44.4395	0.30257	0.003	0.009	0	99.219																			NA
Y308	1	0.067108	5.72231	3	2019-09-08 20:40:41	Olivine	39.2866	0	0.059	0.035	13.1642	0.170506	46.0523	0.41085	0.005	0	0	99.1835																			NA
Y308	1	0.069161	5.70392	3	2019-09-08 20:42:30	Olivine	39.2674	0.016	0.091	0.053	13.2209	0.287601	45.4129	0.396111	0.009	0.003	0	98.757																			NA
Y308	1	0.068893	5.68812	3	2019-09-08 20:44:18	Olivine	39.1371	0.007	0.02	0.078	14.0083	0.231108	45.4058	0.363869	0.024	0.014	0	99.2892																			NA
Y308	1	0.151647	5.6755	3	2019-09-08 20:46:06	Olivine	39.4898	0.01	0.055	0.028	13.5858	0.218782	45.518	0.422825	0.007	0.002	0	99.3372																			NA
Y308	1	0.225035	5.70562	3	2019-09-08 20:49:42	Olivine	39.1088	0.034	0.061	0	13.5541	0.261922	45.1533	0.400716	0.041	0.019	0	98.6338																			NA
Y308	1	1.56773	5.2246	3	2019-09-08 23:28:39	Olivine	39.7111	0.007	0.076	0.03	13.9651	0.241379	45.5008	0.34176	0.029	0.003	0	99.9052																			NA
Y308	1	1.5671	5.24478	3	2019-09-08 23:30:24	Olivine	40.1518	0.033	0.037	0.025	13.7231	0.251651	45.8391	0.307677	0.009	0.008	0	100.385																			NA
Y308	1	0.78577	4.23981	3	2019-09-09 00:28:00	Olivine	39.7061	0	0.06	0.101	14.1005	0.219809	45.222	0.338076	0	0.004	0	99.7515																			NA
Y308	1	1.194	3.68233	3	2019-09-09 00:56:58	Olivine	39.7688	0.006	0.051	0.011	13.8374	0.173588	45.3766	0.307677	0.009	0.002	0	99.543																			NA
Y308	1	1.31999	3.57177	3	2019-09-09 00:58:46	Olivine	39.5029	0.015	0.046	0.069	13.6444	0.286574	45.4877	0.368475	0.029	0.003	0	99.452																			NA
Y308	1	0.46614	5.82467	4	2019-11-01 16:23:41	Olivine	39.2906	0	0.052	0.087	13.7217	0.226098	46.1551	0.377039	0.003	0.007	0	99.9196																			NA
Y308	1	0.612073	5.4434	4	2019-11-01 16:29:40	Olivine	39.8046	0.008	0.04	0	13.4607	0.191731	45.6364	0.333535	0.016	0.002	0	99.493																			NA
Y308	1	0.100251	5.44909	4	2019-11-01 16:26:44	Olivine	39.6824	0.028	0.057	0	14.1225	0.233333	45.5215	0.308157	0.008	0.002	0	99.9628																			NA
Y308	1	0.083778	5.52988	4	2019-11-01 16:14:30	Olivine	39.2735	0.019	0.033	0.057	13.8935	0.232429	45.3216	0.302719	0.021	0.016	0	99.1697																			NA
Y308	1	0.456761	5.12042	4	2019-11-01 17:50:48	Olivine	39.7167	0	0.053	0.09	14.0041	0.21615	45.2027	0.36435	0.035	0.004	0	99.686																			NA
Y308	1	0.088697	5.16241	4	2019-11-01 17:52:39	Olivine	39.4693	0.016	0.054	0	13.582	0.181783	45.3536	0.313595	0.01	0.019	0	98.9994																			NA
Y308	1	0.067066	5.16102	4	2019-11-01 17:54:27	Olivine	38.9625	0.014	0.095	0	13.4811	0.219767	45.3886	0.380665	0.022	0	0	98.5636																			NA
Y308	1	0.115448	4.94364	4	2019-11-01 17:56:14	Olivine	39.3139	0	0.042	0.033	14.0972	0.200775	45.7294	0.334441	0	0	0	99.7507																			NA
Y308	1	0.115841	4.78087	4	2019-11-01 17:58:01	Olivine	39.4098	0.014	0.051	0.055	13.7799	0.218863	45.4026	0.309063	0.008	0	0	99.2482																			NA
Y308	1	0.107506	4.76332	4	2019-11-01 17:59:47	Olivine	39.5249	0.009	0.046	0.021	14.072	0.236047	44.9819	0.381571	0	0.005	0	99.2774																			NA
Y308	1	0.415805	3.93052	4	2019-11-01 19:11:22	Olivine	39.742	0.005	0.047	0.062	13.9837	0.274935	45.4785	0.335347	0.045	0.009	0	99.9825																			NA
Y308	1	0.27429	3.76743	4	2019-11-01 19:13:09	Olivine	39.4764	0.027	0.057	0	13.485	0.219767	45.6604	0.324471	0.06	0.015	0	99.3251																			NA
Y308	1	0.077503	3.53475	4	2019-11-01 21:55:51	Olivine	39.2169	0.011	0	0.014	13.8508	0.197158	46.0801	0.324471	0.029	0.01	0	99.7335																			NA
Y308	1	0.82359	1.91839	4	2019-11-02 00:07:39	Olivine	39.3421	0.044	0.052	0.045	14.2923	0.174548	45.1907	0.377039	0	0.003	0	99.5207																			NA
Y308	1	0.823091	1.92085	4	2019-11-02 00:09:25	Olivine	39.4037	0.028	0.07	0.073	14.398	0.199871	45.0848	0.343505	0.013	0.003	0	99.6169																			NA
Y308	1	0.822593	1.92331	4	2019-11-02 00:11:13	Olivine	39.3098	0.043	0.077	0.073	14.4116	0.207106	45.0328	0.381571	0.019	0	0	99.5549																			NA
Y308	1	0.822095	1.92577	4	2019-11-02 00:12:59	Olivine	39.2402	0.032	0.067	0.075	14.3951	0.186305	44.8759	0.353474	0	0.001	0	99.226																			NA
Y308	1	0.821596	1.92823	4	2019-11-02 00:14:46	Olivine	39.2684	0.019	0.034	0.037	14.8909	0.220672	45.2077	0.342598	0.017	0.011	0	100.048																			NA
Y308	1	0.821098	1.93069	4	2019-11-02 00:16:31	Olivine	39.2391	0.036	0.045	0.028	14.627	0.236047	45.0069	0.321752	0	0.013	0	99.5528																			NA
Y308	1	0.8206	1.93315	4	2019-11-02 00:18:17	Olivine	38.9059	0.045	0.031	0.075	14.888	0.213437	44.9869	0.279154	0.003	0	0	99.4274																			NA
Y308	1	0.820101	1.93561	4	2019-11-02 00:20:04	Olivine	38.8777	0.025	0.025	0.056	14.6949	0.176357	45.2357	0.407855	0	0	0	99.4985																			NA
Y308	1	0.819603	1.93807	4	2019-11-02 00:22:06	Olivine	39.4401	0.026	0.07	0.028	14.4223	0.223385	44.9539	0.306344	0.017	0.002	0	99.489																			NA
Y308	1	0.819105	1.94052	4	2019-11-02 00:23:52	Olivine	39.4259	0.024	0.029	0.04	14.6416	0.198966	45.2197	0.321752	0.019	0.002	0	99.9219																			NA
Y308	1	0.818606	1.94298	4	2019-11-02 00:25:38	Olivine	39.2331	0.016	0.057	0.012	14.5339	0.211628	45.4466	0.322659	0	0.01	0	99.8428																			NA
Y308	1	0.818108	1.94544	4	2019-11-02 00:27:24	Olivine	39.0564	0.023	0.038	0.059	14.4718	0.206202	45.3166	0.363444	0.021	0.012	0	99.5674																			NA
Y308	1	0.81761	1.9479	4	2019-11-02 00:29:11	Olivine	38.9696	0	0.054	0.049	14.4436	0.171835	45.0698	0.329909	0.028	0.007	0	99.1227																			NA
Y308	1	0.817111	1.95036	4	2019-11-02 00:30:56	Olivine	39.1887	0.011	0.047	0.014	14.5862	0.155556	45.2097	0.323565	0.011	0.019	0	99.5657																			NA
Y308	1	0.816613	1.95282	4	2019-11-02 00:32:43	Olivine	39.1826	0.034	0.054	0	14.888	0.17907	45.1548	0.302719	0.003	0.018	0	99.8162																			NA
Y308	1	0.816115	1.95528	4	2019-11-02 00:34:29	Olivine	39.539	0	0.043	0	14.7415	0.190827	45.4256	0.302719	0.022	0.008	0	100.273																			NA
Y308	1	0.815616	1.95774	4	2019-11-02 00:36:14	Olivine	39.0907	0.03	0.003	0.028	14.5096	0.20168	45.3806	0.324471	0.006	0	0	99.5741																			NA
Y308	1	0.815118	1.9602	4	2019-11-02 00:37:58	Olivine	39.325	0.002	0.073	0	14.6163	0.174548	45.0478	0.353474	0.032	0	0	99.6241																			NA
Y308	1	0.81462	1.96266	4	2019-11-02 00:39:44	Olivine	39.0816	0.017	0.062	0.087	14.5707	0.264083	44.6711	0.334441	0.025	0	0	99.113																			NA
Y308	1	0.814121	1.96512	4	2019-11-02 00:41:29	Olivine	39.0483	0.059	0.039	0.077	14.7192	0.194444	45.2687	0.365257	0.027	0.004	0	99.8019																			NA
Y308	1	0.813623	1.96758	4	2019-11-02 00:43:14	Olivine	39.5319	0.019	0.031	0.094	14.6173	0.23876	44.841	0.26284	0.025	0.016	0	99.6768																			NA
Y308	1	0.813125	1.97003	4	2019-11-02 00:45:00	Olivine	39.4088	0.023	0.072	0	14.7007	0.220672	44.6991	0.322659	0.049	0.005	0	99.5009																			NA
Y308	1	0.812626	1.97249	4	2019-11-02 00:46:46	Olivine	39.3664	0.029	0.046	0.014	14.7454	0.231525	45.2317	0.363444	0	0.01	0	100.037																			NA
Y308	1	0.812128	1.97495	4	2019-11-02 00:48:34	Olivine	38.6081	0.02	0.039	0	14.3214	0.178165	45.2057	0.366163	0.071	0.012	0	98.8215																			NA
Y308	1	0.796791	1.98556	4	2019-11-02 00:50:26	Olivine	39.5158	0.035	0.055	0.101	14.1651	0.198966	45.3226	0.314502	0.064	0.006	0	99.7781																			NA
Y308	1	0.796351	1.98849	4	2019-11-02 00:52:13	Olivine	39.1755	0.001	0.023	0.085	14.3689	0.188114	45.0928	0.276435	0.03	0.007	0	99.2478																			NA
Y308	1	0.795911	1.99142	4	2019-11-02 00:53:58	Olivine	39.642	0.018	0.02	0.052	14.6881	0.190827	45.2317	0.278248	0	0.001	0	100.122																			NA
Y308	1	0.795472	1.99434	4	2019-11-02 00:55:44	Olivine	39.5693	0.008	0.061	0.084	14.8269	0.15646	45.0358	0.307251	0.006	0.011	0	100.066																			NA
Y308	1	0.795032	1.99727	4	2019-11-02 00:57:29	Olivine	39.4078	0	0.043	0.033	14.7822	0.202584	44.6731	0.2429	0	0	0	99.3846																			NA
Y308	1	0.794592	2.0002	4	2019-11-02 00:59:16	Olivine	39.4441	0	0.057	0.037	14.6251	0.21615	45.0908	0.282779	0	0.002	0	99.7549																			NA
Y308	1	0.794152	2.00313	4	2019-11-02 01:01:03	Olivine	39.4027	0.025	0.032	0.016	14.8114	0.235142	44.9309	0.261027	0	0.002	0	99.7161																			NA
Y308	1	0.793712	2.00606	4	2019-11-02 01:02:51	Olivine	39.1382	0.02	0.037	0.033	14.8327	0.204393	44.5941	0.265559	0.027	0.004	0	99.156																			NA
Y308	1	0.793272	2.00898	4	2019-11-02 01:04:36	Olivine	39.3956	0.037	0.034	0.047	14.725	0.235142	45.2567	0.27281	0.017	0.01	0	100.03																			NA
Y308	1	0.792833	2.01191	4	2019-11-02 01:06:21	Olivine	38.9393	0.019	0.052	0.063	14.7289	0.186305	44.856	0.25287	0.025	0.017	0	99.1393																			NA
Y308	1	0.792393	2.01484	4	2019-11-02 01:08:06	Olivine	39.3088	0.037	0.064	0.056	14.8065	0.174548	44.9319	0.292749	0.009	0	0	99.6805																			NA
Y308	1	0.791953	2.01777	4	2019-11-02 01:09:53	Olivine	39.1372	0.017	0.051	0.042	15.0811	0.222481	45.4466	0.287311	0.017	0.003	0	100.305																			NA
Y308	1	0.791513	2.0207	4	2019-11-02 01:11:37	Olivine	39.0837	0	0.029	0.124	14.9695	0.246899	45.0788	0.222054	0.016	0.007	0	99.7769																			NA
Y308	1	0.791073	2.02363	4	2019-11-02 01:13:22	Olivine	39.1927	0.005	0.069	0.105	14.5203	0.205297	44.822	0.270997	0.022	0.002	0	99.2142																			NA
Y308	1	0.790633	2.02655	4	2019-11-02 01:15:09	Olivine	38.6929	0.005	0.035	0.012	14.756	0.263178	45.1428	0.296375	0	0.012	0	99.2153																			NA
Y308	1	0.790194	2.02948	4	2019-11-02 01:16:54	Olivine	39.1059	0	0.051	0.044	14.8152	0.19354	44.7111	0.292749	0.003	0	0	99.2164																			NA
Y308	1	0.789754	2.03241	4	2019-11-02 01:18:41	Olivine	39.1957	0	0.028	0.009	14.6881	0.241473	45.6125	0.27281	0.009	0	0	100.057																			NA
Y308	1	0.789314	2.03534	4	2019-11-02 01:20:37	Olivine	39.1988	0	0.031	0.026	14.7929	0.160982	44.9319	0.280967	0.036	0.013	0	99.4715																			NA
Y308	1	0.788874	2.03827	4	2019-11-02 01:22:22	Olivine	39.0049	0.036	0.03	0.03	14.8967	0.207106	45.0568	0.306344	0.017	0.001	0	99.5859																			NA
Y308	1	0.788434	2.04119	4	2019-11-02 01:24:10	Olivine	39.1664	0.013	0.055	0.012	15.0316	0.152842	45.2517	0.249245	0	0	0	99.9318																			NA
Y308	1	0.787994	2.04412	4	2019-11-02 01:25:57	Olivine	39.3977	0.002	0.043	0.063	14.4019	0.227907	44.825	0.27281	0.002	0.022	0	99.2573																			NA
Y308	1	0.787555	2.04705	4	2019-11-02 01:27:44	Olivine	39.2068	0.018	0.059	0.045	14.7396	0.195349	45.1987	0.318127	0.077	0	0	99.8576																			NA
Y308	1	0.787115	2.04998	4	2019-11-02 01:29:29	Olivine	39.7228	0.017	0.044	0	14.7658	0.20168	45.0009	0.280967	0.028	0.016	0	100.077																			NA
Y308	1	0.786675	2.05291	4	2019-11-02 01:31:13	Olivine	39.5834	0.012	0.018	0.033	14.7289	0.167313	44.9719	0.280967	0.011	0.011	0	99.8175																			NA
Y308	1	0.786235	2.05584	4	2019-11-02 01:32:55	Olivine	39.3189	0.024	0.085	0.016	14.53	0.225194	44.8959	0.284592	0	0	0	99.3796																			NA
Y308	1	0.785795	2.05876	4	2019-11-02 01:34:41	Olivine	39.2603	0.004	0.05	0.016	14.7793	0.190827	44.844	0.330816	0.024	0	0	99.4993																			NA
Y308	1	0.785355	2.06169	4	2019-11-02 01:36:27	Olivine	39.5148	0.038	0.02	0.002	14.561	0.206202	44.831	0.261027	0	0	0	99.434																			NA
Y308	1	0.784916	2.06462	4	2019-11-02 01:38:14	Olivine	39.2301	0.014	0.016	0.098	14.7454	0.186305	44.766	0.243807	0.022	0.011	0	99.3326																			NA
Y308	1	0.784476	2.06755	4	2019-11-02 01:40:12	Olivine	38.8948	0.005	0.055	0.033	14.6804	0.161886	45.2207	0.284592	0	0.01	0	99.3454																			NA
Y308	1	0.784036	2.07048	4	2019-11-02 01:41:55	Olivine	39.0937	0.016	0.029	0.059	14.756	0.139276	44.9759	0.331722	0	0.007	0	99.4077																			NA
Y308	1	1.0993	2.15621	4	2019-11-02 01:43:44	Olivine	39.9257	0	0.026	0.03	15.052	0.197158	45.3216	0.296375	0.04	0.004	0	100.893																			NA
Y308	1	1.10202	2.1555	4	2019-11-02 01:45:31	Olivine	39.7016	0.036	0.034	0.035	14.8502	0.197158	44.7081	0.249245	0.033	0	0	99.8442																			NA
Y308	1	1.10474	2.15479	4	2019-11-02 01:47:17	Olivine	39.2462	0.009	0.054	0.054	14.9947	0.207106	45.0788	0.316314	0.021	0.002	0	99.9832																			NA
Y308	1	1.10745	2.15408	4	2019-11-02 01:49:01	Olivine	38.9524	0.021	0.044	0.094	14.9841	0.190827	45.4016	0.292749	0.027	0.006	0	100.014																			NA
Y308	1	1.11017	2.15337	4	2019-11-02 01:50:57	Olivine	39.2533	0.005	0.065	0	14.7541	0.206202	45.3916	0.308157	0.021	0	0	100.004																			NA
Y308	1	1.11288	2.15266	4	2019-11-02 01:52:43	Olivine	39.54	0.01	0.026	0.082	14.6435	0.207106	44.9499	0.23565	0.021	0.004	0	99.7192																			NA
Y308	1	1.1156	2.15195	4	2019-11-02 01:54:29	Olivine	39.4582	0.007	0.022	0.066	14.7609	0.234238	44.6901	0.282779	0.017	0.003	0	99.5412																			NA
Y308	1	1.11831	2.15124	4	2019-11-02 01:56:18	Olivine	39.1796	0.019	0.05	0	14.8366	0.208915	45.1797	0.245619	0.051	0.022	0	99.7924																			NA
Y308	1	1.12103	2.15053	4	2019-11-02 01:58:05	Olivine	39.5128	0.021	0.027	0.07	14.8181	0.194444	45.2017	0.290937	0	0	0	100.136																			NA
Y308	1	1.12375	2.14982	4	2019-11-02 01:59:51	Olivine	39.3714	0.027	0.013	0.058	15.1131	0.198062	44.9149	0.301813	0.005	0.007	0	100.009																			NA
Y308	1	1.12646	2.14911	4	2019-11-02 02:01:39	Olivine	39.1685	0.007	0.022	0.04	14.6765	0.198966	45.2597	0.227492	0.017	0	0	99.6171																			NA
Y308	1	1.12918	2.1484	4	2019-11-02 02:03:26	Olivine	39.1119	0	0.013	0.009	14.7066	0.130233	44.9769	0.296375	0.033	0.007	0	99.284																			NA
Y308	1	1.13189	2.14769	4	2019-11-02 02:05:14	Olivine	38.916	0.018	0.035	0.005	14.9462	0.153747	45.5155	0.304532	0.016	0.012	0	99.9221																			NA
Y308	1	1.13461	2.14698	4	2019-11-02 02:07:02	Olivine	39.3744	0.024	0.064	0.089	14.9113	0.218863	45.0978	0.294562	0.016	0	0	100.09																			NA
Y308	1	1.13732	2.14627	4	2019-11-02 02:08:50	Olivine	39.124	0.024	0.057	0	14.7308	0.180879	44.769	0.30997	0.028	0	0	99.2237																			NA
Y308	1	1.14004	2.14555	4	2019-11-02 02:10:37	Olivine	39.125	0.007	0.034	0.084	14.8899	0.195349	44.846	0.289124	0.014	0	0	99.4844																			NA
Y308	1	1.14275	2.14484	4	2019-11-02 02:12:24	Olivine	39.118	0.036	0.059	0.014	14.987	0.191731	45.1787	0.241088	0.013	0	0	99.8385																			NA
Y308	1	1.14547	2.14413	4	2019-11-02 02:14:09	Olivine	39.3583	0.024	0.071	0.054	14.6095	0.218863	45.0818	0.227492	0.033	0	0	99.678																			NA
Y308	1	1.14819	2.14342	4	2019-11-02 02:15:55	Olivine	39.1432	0.009	0.048	0.042	14.6445	0.189922	45.2617	0.298187	0	0	0	99.6365																			NA
Y308	1	1.1509	2.14271	4	2019-11-02 02:17:40	Olivine	38.9272	0.013	0.043	0.068	15.0006	0.21615	45.1208	0.232024	0.016	0	0	99.6367																			NA
Y308	1	1.15362	2.142	4	2019-11-02 02:19:28	Olivine	39.1069	0.021	0.039	0.08	14.8007	0.171835	44.9379	0.265559	0.013	0.005	0	99.4409																			NA
Y308	1	1.15633	2.14129	4	2019-11-02 02:21:15	Olivine	39.0675	0	0.034	0.052	14.8958	0.157364	45.0338	0.237462	0.027	0.007	0	99.5119																			NA
Y308	1	1.15905	2.14058	4	2019-11-02 02:23:00	Olivine	38.9908	0	0.031	0.014	14.6697	0.197158	45.3816	0.249245	0.017	0.002	0	99.5525																			NA
Y308	1	1.16176	2.13987	4	2019-11-02 02:24:46	Olivine	39.0301	0.015	0.069	0.047	14.6474	0.257752	45.0708	0.299094	0.052	0.007	0	99.4952																			NA
Y308	1	1.16448	2.13916	4	2019-11-02 02:26:34	Olivine	39.2442	0.005	0.073	0.075	14.9394	0.192636	45.3696	0.284592	0.017	0.003	0	100.203																			NA
Y308	1	1.16719	2.13845	4	2019-11-02 02:28:19	Olivine	39.1876	0.02	0.019	0.044	14.9132	0.220672	45.2987	0.314502	0.019	0.004	0	100.041																			NA
Y308	1	1.16991	2.13774	4	2019-11-02 02:30:05	Olivine	39.5935	0.029	0.039	0.056	14.5707	0.252326	44.9439	0.229305	0.011	0.011	0	99.7358																			NA
Y308	1	1.17263	2.13703	4	2019-11-02 02:31:52	Olivine	39.2018	0	0	0	14.5562	0.183592	44.9719	0.254683	0.022	0	0	99.1901																			NA
Y308	1	1.17534	2.13632	4	2019-11-02 02:33:38	Olivine	39.2906	0.023	0.016	0.08	14.7415	0.255943	45.4206	0.306344	0.024	0.011	0	100.169																			NA
Y308	1	1.17806	2.13561	4	2019-11-02 02:35:25	Olivine	39.4259	0.037	0.056	0.096	14.8414	0.257752	45.3256	0.258308	0.027	0	0	100.325																			NA
Y308	1	1.05865	2.22981	4	2019-11-02 02:37:12	Olivine	39.2048	0.012	0.04	0.077	14.824	0.23062	45.2257	0.279154	0.019	0	0	99.9123																			NA
Y308	1	1.05172	2.15104	4	2019-11-02 02:38:59	Olivine	39.1372	0.039	0.07	0.014	14.6852	0.208915	44.9319	0.2429	0	0.003	0	99.3321																			NA
Y309	4	1.49716	6.30699	1	2018-10-10 21:19:31	Clinopyroxene	51.2244	0.257879	4.33982	0.554305	5.40294	0.163747	16.6158	20.7367	0.255705	0.011	0	99.5624																			NA
Y309	4	1.39903	5.91746	1	2018-10-10 21:21:18	Clinopyroxene	51.2244	0.271793	4.5395	0.630795	5.83026	0.0667116	16.916	19.7917	0.234564	0	0	99.5057																			NA
Y309	4	5.91746	5.68175	1	2018-10-10 21:23:06	Clinopyroxene	50.2611	0.289418	4.78399	0.584106	5.47563	0.213275	16.679	19.8167	0.307047	0.029	0	98.4392																			NA
Y309	4	0.655518	6.20166	1	2018-10-10 21:25:01	Clinopyroxene	50.7852	0.288491	5.15074	0.551325	5.84107	0.196092	17.1685	19.8718	0.173154	0	0	100.026																			NA
Y309	4	0.98845	3.61421	1	2018-10-10 21:48:39	Clinopyroxene	50.9699	0.288491	4.31843	0.489735	5.82338	0.175876	16.8917	20.2737	0.221477	0.014	0	99.4667																			NA
Y309	4	1.18613	3.67491	1	2018-10-10 21:50:36	Clinopyroxene	51.474	0.270866	4.75649	0.712252	5.84107	0.111186	16.9014	19.7395	0.236577	0	0	100.043																			NA
Y309	4	1.69144	3.85997	1	2018-10-10 21:52:24	Clinopyroxene	51.3303	0.276432	4.38261	0.775828	5.58565	0.101078	16.6964	20.4361	0.222483	0	0	99.8069																			NA
Y309	4	1.53895	3.15729	1	2018-10-10 21:54:21	Clinopyroxene	50.92	0.541732	4.27157	1.01722	5.97074	0.153639	16.5362	20.3769	0.312081	0.014	0	100.114																			NA
Y309	4	0.642213	3.29454	1	2018-10-10 21:56:10	Clinopyroxene	50.9729	0.317247	5.23835	0.668543	5.90394	0.201146	16.9529	19.492	0.234564	0.011	0	99.9925																			NA
Y309	4	0.41698	1.65289	1	2018-10-10 22:15:57	Clinopyroxene	50.7363	0.515758	4.24712	1.08079	5.93832	0.132412	16.5342	20.2557	0.29698	0.004	0	99.7416																			NA
Y309	4	0.9579	1.59958	1	2018-10-10 22:17:45	Clinopyroxene	51.3502	0.459173	3.86204	0.851325	6.29393	0.161725	17.1452	18.8997	0.254698	0	0	99.278																			NA
Y309	4	1.47909	1.24592	1	2018-10-10 22:19:35	Clinopyroxene	50.7383	0.478653	4.1045	0.939735	5.69175	0.146563	16.3983	20.1895	0.289933	0	0	98.9772																			NA
Y309	4	0.713298	0.467372	1	2018-10-10 22:21:24	Clinopyroxene	50.3809	0.579764	4.60571	0.811589	6.24579	0.208221	16.1331	20.1254	0.284899	0.004	0	99.3794																			NA
Y309	4	0.639418	1.09822	1	2018-10-10 22:23:10	Clinopyroxene	51.6887	0.386819	3.26607	0.652649	5.78016	0.166779	17.0927	20.6977	0.298993	0.008	0	100.039																			NA
Y309	4	1.1179	3.38867	2	2018-10-11 22:00:58	Clinopyroxene	50.7537	0.513191	4.41034	1.10962	5.86204	0.150838	16.2476	20.5323	0.268163	0	0	99.8477																			NA
Y309	4	1.11441	3.39561	2	2018-10-11 22:02:43	Clinopyroxene	51.0913	0.461489	3.8602	1.01733	5.9142	0.157123	17.0346	19.7051	0.250152	0	0	99.4915																			NA
Y309	4	1.11092	3.40255	2	2018-10-11 22:04:29	Clinopyroxene	51.7586	0.387766	3.20454	0.670438	6.00115	0.164455	17.397	19.5677	0.270164	0.004	0	99.4258																			NA
Y309	4	1.10743	3.40948	2	2018-10-11 22:06:14	Clinopyroxene	50.7117	0.59266	4.69822	1.1075	6.2958	0.206355	16.7975	19.5172	0.28117	0	0	100.208																			NA
Y309	4	1.18437	3.2319	2	2018-10-11 22:08:03	Clinopyroxene	51.9703	0.389681	3.27113	0.766973	5.77606	0.175978	17.6846	19.3284	0.310188	0.016	0	99.6893																			NA
Y309	4	1.19347	3.23652	2	2018-10-11 22:09:51	Clinopyroxene	50.8306	0.511277	4.2034	0.915488	5.81373	0.149791	16.3982	19.8394	0.31319	0.001	0	98.976																			NA
Y309	4	1.20257	3.24113	2	2018-10-11 22:11:39	Clinopyroxene	51.2441	0.493085	4.14295	0.902758	5.85817	0.0879888	16.7674	19.8869	0.31319	0.002	0	99.6985																			NA
Y309	4	1.21166	3.24575	2	2018-10-11 22:13:24	Clinopyroxene	51.8525	0.48734	3.59691	0.760608	6.01854	0.217877	16.9277	19.6697	0.311189	0.008	0	99.8504																			NA
Y309	4	1.22076	3.25036	2	2018-10-11 22:15:09	Clinopyroxene	50.7766	0.513191	4.96253	0.886846	6.05815	0.142458	16.5118	19.9828	0.385233	0.02	0	100.24																			NA
Y309	4	1.69944	3.92847	2	2018-10-11 22:16:56	Clinopyroxene	52.1302	0.260426	3.8561	0.509194	5.63308	0.123603	16.7062	20.5101	0.271164	0.012	0	100.012																			NA
Y309	4	1.70278	3.93246	2	2018-10-11 22:18:42	Clinopyroxene	52.5727	0.229787	3.52622	0.511315	5.61956	0.167598	17.43	19.6314	0.204124	0.004	0	99.8967																			NA
Y309	4	1.70613	3.93644	2	2018-10-11 22:20:29	Clinopyroxene	52.0822	0.383936	3.46783	0.107143	6.4494	0.181215	16.9432	19.3607	0.317192	0.011	0	99.3039																			NA
Y309	4	1.70947	3.94043	2	2018-10-11 22:22:15	Clinopyroxene	51.7006	0.410745	3.56003	0.1029	6.42718	0.163408	16.8869	19.494	0.232141	0.008	0	98.9859																			NA
Y309	4	1.71281	3.94441	2	2018-10-11 22:23:58	Clinopyroxene	51.1382	0.276702	4.86418	0.696959	5.48141	0.171788	16.4186	20.8292	0.226137	0	0	100.103																			NA
Y309	4	1.45274	3.79082	2	2018-10-11 22:25:45	Clinopyroxene	51.2731	0.271915	4.53328	0.570721	5.57705	0.0900838	16.4924	20.2131	0.285173	0	0	99.3068																			NA
Y309	4	1.4494	3.7921	2	2018-10-11 22:27:32	Clinopyroxene	52.3859	0.211596	3.20044	0.341584	5.52971	0.192737	18.2064	19.7061	0.220133	0	0	99.9946																			NA
Y309	4	1.44606	3.79338	2	2018-10-11 22:29:18	Clinopyroxene	51.9723	0.227872	3.57028	0.427511	5.50943	0.146648	17.7895	19.7899	0.221134	0.019	0	99.6737																			NA
Y309	4	1.44272	3.79467	2	2018-10-11 22:31:07	Clinopyroxene	51.9763	0.179043	3.27318	0.354314	5.64371	0.19588	17.9343	19.7091	0.216131	0.014	0	99.496																			NA
Y309	4	1.43937	3.79595	2	2018-10-11 22:32:50	Clinopyroxene	52.6846	0.248936	3.36128	0.542079	5.4447	0.0984637	17.2503	20.3535	0.180109	0	0	100.164																			NA
Y309	4	1.31224	3.75959	2	2018-10-11 22:34:47	Clinopyroxene	51.6617	0.280532	4.51484	0.457214	5.79345	0.137221	16.6702	20.205	0.328199	0.013	0	100.061																			NA
Y309	4	1.31263	3.76146	2	2018-10-11 22:36:36	Clinopyroxene	52.0513	0.222128	4.28536	0.534653	5.67269	0.147696	17.5233	19.3496	0.210127	0	0	99.9968																			NA
Y309	4	1.31301	3.76333	2	2018-10-11 22:38:23	Clinopyroxene	50.8256	0.304468	5.12235	0.594059	6.00695	0.190642	16.8558	19.7808	0.192116	0	0	99.8728																			NA
Y309	4	1.31339	3.76521	2	2018-10-11 22:40:08	Clinopyroxene	50.3042	0.339894	5.69912	0.693777	6.41849	0.190642	16.9219	19.3627	0.193117	0.008	0	100.132																			NA
Y309	4	1.31377	3.76708	2	2018-10-11 22:41:53	Clinopyroxene	50.9355	0.32266	4.86623	0.774399	5.74611	0.203212	16.5847	20.6646	0.207126	0	0	100.305																			NA
Y309	4	1.11663	6.69773	3	2019-09-08 14:32:30	Clinopyroxene	50.6335	0.328789	4.93281	0.616054	5.96856	0.229562	17.0274	19.5594	0.220635	0.006	0	99.5227																			NA
Y309	4	1.16951	6.747	3	2019-09-08 14:34:18	Clinopyroxene	50.5828	0.322137	4.95223	0.538796	5.69324	0.158927	17.0685	20.5447	0.206595	0	0	100.068																			NA
Y309	4	1.25075	6.70254	3	2019-09-08 14:36:04	Clinopyroxene	51.2462	0.266072	4.23382	0.542809	5.53466	0.165795	17.9253	19.7977	0.202583	0.016	0	99.9309																			NA
Y309	4	1.07866	6.66144	3	2019-09-08 14:37:52	Clinopyroxene	51.3079	0.290779	4.32375	0.479599	5.63681	0.193264	17.5936	19.9359	0.220635	0.003	0	99.9853																			NA
Y309	4	1.18177	6.64149	3	2019-09-08 14:39:40	Clinopyroxene	52.2447	0.234714	3.19146	0.444482	5.35371	0.149117	18.1738	19.7036	0.186537	0.008	0	99.6902																			NA
Y309	4	1.16711	5.28714	3	2019-09-08 15:11:51	Clinopyroxene	50.5717	0.32974	4.92668	0.60903	6.08142	0.154022	17.294	19.1779	0.240693	0	0	99.3851																			NA
Y309	4	1.16951	5.21864	3	2019-09-08 15:13:53	Clinopyroxene	50.1251	0.307884	5.04011	0.556856	5.47532	0.184434	16.5504	19.6886	0.182525	0	0	98.1112																			NA
Y309	4	1.18246	5.20843	3	2019-09-08 15:15:40	Clinopyroxene	51.1175	0.275575	4.36565	0.769565	5.62417	0.163833	17.4573	19.3822	0.243702	0.004	0	99.4035																			NA
Y309	4	0.967618	5.14221	3	2019-09-08 15:17:31	Clinopyroxene	50.9231	0.29553	4.89296	0.6	5.73897	0.126553	17.3341	19.3702	0.257742	0.007	0	99.5461																			NA
Y309	4	0.911216	5.057	3	2019-09-08 15:19:18	Clinopyroxene	50.7712	0.271774	4.87048	0.607023	5.74383	0.129496	17.1006	19.5754	0.222641	0.007	0	99.2994																			NA
Y309	4	1.24678	4.68302	3	2019-09-08 15:45:55	Clinopyroxene	50.6699	0.290779	5.04522	0.538796	5.85182	0.18051	17.32	19.255	0.209603	0.009	0	99.3707																			NA
Y309	4	1.20676	4.55004	3	2019-09-08 15:47:55	Clinopyroxene	51.6725	0.254669	3.60432	0.399331	5.83528	0.197188	18.1417	19.2871	0.193557	0.016	0	99.6017																			NA
Y309	4	1.24789	4.51401	3	2019-09-08 15:49:42	Clinopyroxene	50.9039	0.32974	4.7223	0.60301	5.81096	0.112819	17.0485	20.1402	0.213615	0	0	99.885																			NA
Y309	4	1.28188	4.4739	3	2019-09-08 15:51:30	Clinopyroxene	50.8441	0.351595	4.96245	0.495652	5.76037	0.178548	17.0144	19.6846	0.183528	0.006	0	99.4812																			NA
Y309	4	1.26777	4.36666	3	2019-09-08 15:53:27	Clinopyroxene	51.2664	0.252769	4.47499	0.486622	5.66114	0.155984	17.5796	19.3341	0.204589	0.01	0	99.4262																			NA
Y309	4	1.31434	4.13094	3	2019-09-08 16:29:23	Clinopyroxene	50.3428	0.298381	5.00844	0.716388	5.49769	0.158927	16.6326	19.8698	0.243702	0.008	0	98.7768																			NA
Y309	4	1.26288	4.05848	3	2019-09-08 16:31:26	Clinopyroxene	50.6993	0.308834	4.83369	0.522742	5.78275	0.177567	17.0956	19.5414	0.267771	0.007	0	99.2366																			NA
Y309	4	1.2058	4.05199	3	2019-09-08 16:33:15	Clinopyroxene	50.5352	0.308834	5.15355	0.534783	5.79734	0.144212	17.3972	19.4723	0.168485	0.017	0	99.5289																			NA
Y309	4	1.22299	3.9365	3	2019-09-08 16:35:01	Clinopyroxene	51.7059	0.230913	3.97834	0.526756	5.58525	0.213865	18.0245	19.6656	0.209603	0.008	0	100.149																			NA
Y309	4	1.21734	3.89168	3	2019-09-08 16:36:50	Clinopyroxene	50.598	0.36965	5.36815	0.574916	6.5698	0.104971	17.31	18.7553	0.221638	0.004	0	99.8765																			NA
Y309	4	1.23248	3.78977	3	2019-09-08 16:57:25	Clinopyroxene	51.0426	0.279376	4.54959	0.667224	5.40722	0.1707	17.0214	19.7196	0.233673	0.012	0	99.1034																			NA
Y309	4	1.30795	3.7268	3	2019-09-08 16:59:25	Clinopyroxene	51.6138	0.290779	4.3074	0.61505	5.666	0.160889	17.4593	19.8778	0.204589	0.013	0	100.209																			NA
Y309	4	1.3166	3.69604	3	2019-09-08 17:01:17	Clinopyroxene	50.9889	0.285077	4.62828	0.616054	5.51521	0.136364	17.0174	20.1993	0.258745	0	0	99.6453																			NA
Y309	4	1.23565	3.64386	3	2019-09-08 17:03:06	Clinopyroxene	49.964	0.33259	5.55005	0.550836	6.64568	0.203074	17.306	18.5661	0.189546	0.029	0	99.3369																			NA
Y309	4	1.23735	3.62873	3	2019-09-08 17:04:54	Clinopyroxene	51.6361	0.25657	4.08155	0.510702	5.8168	0.187377	18.1047	18.6222	0.216624	0.01	0	99.4425																			NA
Y309	4	1.16687	3.42072	3	2019-09-08 17:19:25	Clinopyroxene	51.7961	0.423815	3.37643	0.805686	5.63973	0.129496	17.4513	19.4973	0.300866	0	0	99.4207																			NA
Y309	4	1.17299	3.30175	3	2019-09-08 17:21:27	Clinopyroxene	51.0497	0.318336	4.66609	0.522742	5.68449	0.176586	17.1447	19.6435	0.274791	0.017	0	99.4979																			NA
Y309	4	1.14456	3.28492	3	2019-09-08 17:23:13	Clinopyroxene	52.0877	0.374402	2.92167	0.576923	6.16314	0.139307	18.246	18.4529	0.281811	0	0	99.2439																			NA
Y309	4	1.21397	3.20381	3	2019-09-08 17:25:00	Clinopyroxene	52.1242	0.36965	3.05554	0.88796	5.97343	0.163833	18.3842	18.7053	0.295852	0.004	0	99.964																			NA
Y309	4	1.11873	3.12789	3	2019-09-08 17:26:49	Clinopyroxene	50.4329	0.576807	4.52711	0.954181	5.92478	0.166776	16.4753	19.9029	0.276797	0.008	0	99.2455																			NA
Y309	4	0.856577	1.57479	3	2019-09-08 17:28:44	Clinopyroxene	50.7925	0.559702	4.52098	0.85786	5.91895	0.177567	16.5865	19.995	0.283817	0.008	0	99.7008																			NA
Y309	4	0.83747	1.51957	3	2019-09-08 17:30:32	Clinopyroxene	51.5885	0.382954	3.1189	0.803679	5.82166	0.165795	17.6708	19.2991	0.229661	0.012	0	99.0929																			NA
Y309	4	0.925152	1.50944	3	2019-09-08 17:32:20	Clinopyroxene	51.1388	0.47988	3.70753	0.723411	5.86738	0.117724	17.9503	19.1979	0.267771	0.01	0	99.4608																			NA
Y309	4	0.955914	1.50367	3	2019-09-08 17:34:13	Clinopyroxene	51.8842	0.378203	2.78473	0.650167	5.79442	0.122629	18.0045	19.1278	0.203586	0	0	98.9502																			NA
Y309	4	0.909694	1.45432	3	2019-09-08 17:36:02	Clinopyroxene	51.2117	0.539747	3.91089	0.820736	6.09017	0.14225	16.9262	20.014	0.285823	0.008	0	99.9496																			NA
Y309	4	1.32132	6.73571	4	2019-11-02 21:31:02	Clinopyroxene	50.8772	0.271818	3.94934	0.596442	5.41244	0.110449	17.9065	19.3643	0.238224	0.002	0	98.7287																			NA
Y309	4	1.33919	6.71203	4	2019-11-02 21:33:04	Clinopyroxene	50.4835	0.307559	5.01944	0.45412	5.47158	0.124123	16.8865	20.0889	0.186393	0	0	99.0221																			NA
Y309	4	1.39736	6.87048	4	2019-11-02 21:34:58	Clinopyroxene	50.2355	0.300035	4.81497	0.444757	5.64112	0.118864	17.1084	20.5036	0.226263	0	0	99.3934																			NA
Y309	4	1.62905	6.83377	4	2019-11-02 21:36:45	Clinopyroxene	51.2851	0.254889	4.21608	0.57397	5.46369	0.181978	17.5806	19.1131	0.19038	0.008	0	98.8678																			NA
Y309	4	1.65429	6.82319	4	2019-11-02 21:38:31	Clinopyroxene	50.9562	0.231375	4.5804	0.449438	5.58198	0.145161	17.1565	20.0022	0.181409	0.005	0	99.2896																			NA
Y309	4	1.67292	6.79904	4	2019-11-02 21:40:20	Clinopyroxene	51.6951	0.221029	3.3245	0.41573	5.40751	0.212482	17.827	19.9673	0.182406	0.008	0	99.261																			NA
Y309	4	1.70008	6.8143	4	2019-11-02 21:42:07	Clinopyroxene	50.9572	0.217267	3.86734	0.435393	5.75743	0.107293	17.9929	19.0343	0.217292	0	0	98.5864																			NA
Y309	4	1.76581	6.8113	4	2019-11-02 21:44:02	Clinopyroxene	50.6394	0.299094	4.95613	0.499064	6.10341	0.21669	17.0662	18.7104	0.245201	0.001	0	98.7365																			NA
Y309	4	1.71209	6.74076	4	2019-11-02 21:45:51	Clinopyroxene	50.3448	0.321667	5.01322	0.325843	5.7732	0.165147	17.0151	20.2843	0.231247	0.011	0	99.4855																			NA
Y309	4	1.80318	6.72706	4	2019-11-02 21:47:38	Clinopyroxene	52.099	0.218207	3.21863	0.620787	5.09899	0.117812	17.8122	20.4049	0.182406	0	0	99.7729																			NA
Y309	4	1.68381	6.70995	4	2019-11-02 21:49:28	Clinopyroxene	50.448	0.228553	4.17042	0.628277	5.68646	0.181978	17.1742	20.1756	0.244204	0	0	98.9377																			NA
Y309	4	1.79129	6.63104	4	2019-11-02 21:51:16	Clinopyroxene	50.861	0.252067	4.62503	0.61985	5.34541	0.170407	17.074	20.1826	0.194367	0.011	0	99.3358																			NA
Y309	4	1.85906	6.58561	4	2019-11-02 21:53:03	Clinopyroxene	50.1585	0.317905	5.38999	0.648876	5.94373	0.144109	17.0809	18.819	0.223273	0	0	98.7264																			NA
Y309	4	1.75553	6.50601	4	2019-11-02 21:54:50	Clinopyroxene	51.2851	0.219148	3.47085	0.410112	5.57606	0.212482	18.1725	18.9018	0.212308	0	0	98.4604																			NA
Y309	4	1.73225	6.49105	4	2019-11-02 21:56:39	Clinopyroxene	49.9713	0.296273	5.32148	0.680712	5.8836	0.148317	17.2439	19.5636	0.205331	0.012	0	99.3265																			NA
Y309	4	1.64711	6.4161	4	2019-11-02 21:58:26	Clinopyroxene	50.779	0.245483	4.65305	0.474719	7.12064	0.258766	18.4994	17.3926	0.23324	0	0	99.657																			NA
Y309	4	1.43533	6.42662	4	2019-11-02 22:00:14	Clinopyroxene	51.2001	0.226672	4.13616	0.459738	6.24436	0.1946	18.3502	18.1422	0.245201	0.004	0	99.2033																			NA
Y309	4	1.3166	6.4289	4	2019-11-02 22:02:00	Clinopyroxene	51.6779	0.221029	3.13456	0.314607	5.55536	0.176718	17.9251	19.9733	0.142536	0.001	0	99.1221																			NA
Y309	4	1.14507	6.41032	4	2019-11-02 22:05:36	Clinopyroxene	50.1869	0.268997	5.08587	0.472846	6.55584	0.184081	17.5531	18.5708	0.219286	0.004	0	99.1017																			NA
Y309	4	1.3547	6.59823	4	2019-11-02 22:07:22	Clinopyroxene	51.2801	0.230434	4.03029	0.496255	5.67069	0.136746	17.3754	20.0779	0.213305	0.01	0	99.5212																			NA
Y309	4	1.34986	5.65234	4	2019-11-02 22:30:54	Clinopyroxene	50.7932	0.251126	4.0085	0.529963	5.69927	0.203015	17.4677	19.8058	0.215299	0.023	0	98.9969																			NA
Y309	4	1.35853	5.6107	4	2019-11-02 22:32:41	Clinopyroxene	51.3489	0.227613	3.55284	0.417603	5.53368	0.173562	17.6905	19.4879	0.184399	0.007	0	98.624																			NA
Y309	4	1.45064	5.68259	4	2019-11-02 22:34:30	Clinopyroxene	51.4542	0.186229	3.52897	0.512172	5.30894	0.187237	17.6424	19.9713	0.232243	0	0	99.0237																			NA
Y309	4	1.69971	5.69813	4	2019-11-02 22:36:19	Clinopyroxene	50.8135	0.249245	4.29808	0.587079	5.61352	0.189341	17.7632	19.4021	0.240217	0.009	0	99.1652																			NA
Y309	4	1.70188	5.67986	4	2019-11-02 22:38:06	Clinopyroxene	51.2011	0.237959	3.54766	0.470037	5.67956	0.16094	17.7563	19.3961	0.226263	0	0	98.676																			NA
Y309	4	1.91507	5.73442	4	2019-11-02 22:39:56	Clinopyroxene	51.8135	0.197515	3.34526	0.332397	5.79784	0.207223	17.8191	19.0802	0.216295	0.005	0	98.8144																			NA
Y309	4	1.867	5.59238	4	2019-11-02 22:41:42	Clinopyroxene	50.9177	0.237959	4.27317	0.646067	5.85994	0.166199	17.5443	19.0483	0.224269	0	0	98.9179																			NA
Y309	4	1.80595	5.46788	4	2019-11-02 22:43:27	Clinopyroxene	51.5615	0.243602	3.68466	0.339888	5.41342	0.15568	17.078	20.4158	0.198354	0	0	99.0909																			NA
Y309	4	1.87757	5.42485	4	2019-11-02 22:45:14	Clinopyroxene	50.3438	0.288748	4.63749	0.628277	5.83727	0.184081	17.0809	20.0999	0.242211	0.012	0	99.3546																			NA
Y309	4	1.81965	5.39409	4	2019-11-02 22:47:01	Clinopyroxene	51.7447	0.211623	3.8746	0.544007	5.53072	0.187237	17.8319	19.1081	0.246198	0.015	0	99.2941																			NA
Y309	4	1.87973	5.30084	4	2019-11-02 22:48:49	Clinopyroxene	51.2771	0.259591	4.65617	0.610487	5.33358	0.187237	17.1349	19.3752	0.185396	0.003	0	99.0226																			NA
Y309	4	1.91194	5.31646	4	2019-11-02 22:50:38	Clinopyroxene	51.0118	0.304738	4.7911	0.418539	5.52382	0.144109	16.485	20.9411	0.239221	0.023	0	99.8826																			NA
Y309	4	1.923	5.22993	4	2019-11-02 22:52:27	Clinopyroxene	52.4948	0.219148	3.01312	0.388577	5.51692	0.16094	18.4091	19.5516	0.176425	0	0	99.9306																			NA
Y309	4	1.48737	5.23787	4	2019-11-02 22:54:14	Clinopyroxene	50.5887	0.290629	4.75789	0.425094	5.56818	0.218794	16.9494	20.4836	0.218289	0.002	0	99.5026																			NA
Y309	4	1.39779	5.24735	4	2019-11-02 22:55:59	Clinopyroxene	50.945	0.318846	4.67174	0.544007	5.6145	0.181978	16.8424	20.2613	0.229253	0	0	99.6091																			NA
Y309	4	1.3468	5.23783	4	2019-11-02 22:57:49	Clinopyroxene	49.8377	0.356468	5.50624	0.435393	7.21231	0.200912	17.3332	18.2369	0.202341	0	0	99.3214																			NA
Y309	4	1.4418	5.33963	4	2019-11-02 22:59:37	Clinopyroxene	50.2911	0.266175	4.88244	0.617978	6.12115	0.229313	18.2039	18.3475	0.215299	0	0	99.175																			NA
Y309	4	1.28205	5.36139	4	2019-11-02 23:01:26	Clinopyroxene	51.0483	0.252067	4.27732	0.57397	5.65886	0.1946	17.0407	20.3042	0.178419	0.007	0	99.5354																			NA
Y309	4	1.35071	5.4309	4	2019-11-02 23:03:14	Clinopyroxene	51.1738	0.264294	4.43613	0.485955	5.65886	0.16094	17.1182	20.0092	0.231247	0.013	0	99.5516																			NA
Y309	4	1.37756	5.51553	4	2019-11-02 23:05:04	Clinopyroxene	50.5412	0.263353	4.38734	0.343633	6.51247	0.150421	18.2785	18.2399	0.181409	0.01	0	98.9082																			NA
Y309	4	1.37068	5.01602	4	2019-11-02 23:35:50	Clinopyroxene	50.0573	0.328251	4.8814	0.449438	5.74067	0.13885	16.8581	19.9434	0.277097	0.007	0	98.6815																			NA
Y309	4	1.44639	4.95546	4	2019-11-02 23:37:39	Clinopyroxene	50.9997	0.268997	4.58559	0.493446	5.57113	0.201964	17.4117	20.2703	0.191377	0.014	0	100.008																			NA
Y309	4	1.48172	4.88696	4	2019-11-02 23:39:28	Clinopyroxene	50.7143	0.261472	4.37177	0.402622	6.76678	0.153576	18.3669	17.7515	0.169448	0	0	98.9583																			NA
Y309	4	1.59132	4.91556	4	2019-11-02 23:41:15	Clinopyroxene	50.4845	0.303797	4.94056	0.522472	5.86783	0.180926	17.3999	19.0273	0.194367	0.012	0	98.9337																			NA
Y309	4	1.81316	4.96507	4	2019-11-02 23:43:02	Clinopyroxene	51.7447	0.216326	3.35252	0.464419	5.42722	0.171459	17.8927	19.8048	0.174432	0	0	99.2486																			NA
Y309	4	1.89848	4.95402	4	2019-11-02 23:44:52	Clinopyroxene	51.6637	0.231375	3.29855	0.463483	5.45187	0.117812	17.8034	19.6134	0.23623	0.016	0	98.8959																			NA
Y309	4	1.90233	4.94248	4	2019-11-02 23:46:40	Clinopyroxene	50.6292	0.241721	4.4901	0.61985	5.56916	0.13359	17.6994	19.0762	0.23025	0.003	0	98.6924																			NA
Y309	4	1.86051	4.84658	4	2019-11-02 23:48:38	Clinopyroxene	50.9288	0.272759	4.46519	0.455993	6.06891	0.168303	17.6562	18.7502	0.219286	0	0	98.9857																			NA
Y309	4	1.85522	4.74275	4	2019-11-02 23:50:27	Clinopyroxene	50.4997	0.278402	4.95924	0.433521	6.01174	0.120968	17.2026	19.442	0.213305	0.004	0	99.1655																			NA
Y309	4	2.00303	4.71343	4	2019-11-02 23:52:14	Clinopyroxene	50.0411	0.341419	5.32148	0.525281	5.8353	0.142006	16.6509	19.739	0.201344	0	0	98.7979																			NA
Y309	4	2.02779	4.56513	4	2019-11-02 23:54:01	Clinopyroxene	51.274	0.262413	4.6406	0.51779	5.9871	0.152525	17.3558	19.2337	0.197357	0.014	0	99.6352																			NA
Y309	4	1.94679	4.47621	4	2019-11-02 23:55:49	Clinopyroxene	51.6101	0.243602	3.39819	0.541199	5.63422	0.23878	18.3099	19.0702	0.232243	0.002	0	99.2805																			NA
Y309	4	1.83599	4.54951	4	2019-11-02 23:57:39	Clinopyroxene	51.19	0.248305	4.16626	0.548689	5.54058	0.213534	17.1791	20.1367	0.208321	0.014	0	99.4455																			NA
Y309	4	1.67243	4.4858	4	2019-11-02 23:59:26	Clinopyroxene	50.3468	0.267116	4.90839	0.66573	5.649	0.203015	16.7707	19.6473	0.213305	0	0	98.6714																			NA
Y309	4	1.66104	4.5237	4	2019-11-03 00:01:13	Clinopyroxene	50.5442	0.278402	4.57106	0.695693	5.58986	0.16094	16.7089	20.2245	0.23623	0.004	0	99.0137																			NA
Y309	4	1.65696	4.58352	4	2019-11-03 00:02:59	Clinopyroxene	50.034	0.29157	4.99869	0.7603	5.58493	0.131487	17.1673	19.3812	0.216295	0.007	0	98.5728																			NA
Y309	4	1.58354	4.60748	4	2019-11-03 00:04:48	Clinopyroxene	50.9795	0.204099	3.58295	0.526217	5.52481	0.103086	17.5541	19.7171	0.200347	0.009	0	98.4011																			NA
Y309	4	1.43654	4.76702	4	2019-11-03 00:06:48	Clinopyroxene	50.3772	0.268056	4.67174	0.483146	5.98808	0.157784	17.0907	19.3952	0.221279	0.009	0	98.6622																			NA
Y309	4	1.48304	4.82783	4	2019-11-03 10:45:06	Clinopyroxene	50.1474	0.27464	4.78695	0.708801	5.57015	0.145161	16.9494	19.8547	0.213305	0.005	0	98.6554																			NA
Y309	4	1.51633	4.85391	4	2019-11-03 00:10:25	Clinopyroxene	51.6151	0.212564	3.27053	0.381086	5.50608	0.170407	18.038	19.7939	0.177422	0.008	0	99.1731																			NA
Y309	4	1.42039	4.31041	4	2019-11-03 00:48:59	Clinopyroxene	51.1191	0.233256	3.96906	0.404494	6.75002	0.187237	18.5348	17.7465	0.15948	0.005	0	99.1089																			NA
Y309	4	1.53086	4.30395	4	2019-11-03 00:50:48	Clinopyroxene	50.1191	0.296273	4.86479	0.550562	5.73772	0.129383	16.8679	19.7978	0.200347	0.005	0	98.5689																			NA
Y309	4	1.63155	4.33267	4	2019-11-03 11:10:35	Clinopyroxene	50.5128	0.288748	4.81082	0.574906	6.09355	0.178822	17.6022	19.0642	0.201344	0.013	0	99.3404																			NA
Y309	4	1.77963	4.27708	4	2019-11-03 00:54:23	Clinopyroxene	51.352	0.211623	3.75109	0.644195	5.7249	0.147265	17.9222	19.449	0.211312	0	0	99.4135																			NA
Y309	4	1.85101	4.28717	4	2019-11-03 00:56:14	Clinopyroxene	50.4693	0.290629	4.8212	0.481273	6.10439	0.157784	17.235	19.2078	0.255169	0.002	0	99.0245																			NA
Y309	4	1.97052	4.34168	4	2019-11-03 00:58:05	Clinopyroxene	52.1314	0.202218	3.21655	0.575843	5.48538	0.181978	18.3473	19.2745	0.214302	0.004	0	99.6334																			NA
Y309	4	1.9933	4.26758	4	2019-11-03 00:59:54	Clinopyroxene	51.8338	0.217267	3.20618	0.399813	5.43609	0.163043	17.935	19.8278	0.18739	0.007	0	99.2133																			NA
Y309	4	1.95132	4.20878	4	2019-11-03 01:01:44	Clinopyroxene	50.8367	0.294392	4.74854	0.558052	5.51199	0.16094	17.0564	20.1497	0.199351	0.006	0	99.5221																			NA
Y309	4	2.01998	4.16306	4	2019-11-03 01:03:42	Clinopyroxene	51.5564	0.237959	4.30327	0.63764	5.68646	0.186185	17.3705	19.5078	0.216295	0.013	0	99.7155																			NA
Y309	4	2.03816	4.11683	4	2019-11-03 01:05:29	Clinopyroxene	51.5402	0.221029	3.57153	0.638577	5.30007	0.170407	17.3136	20.3481	0.23025	0.006	0	99.3397																			NA
Y309	4	1.84901	4.10783	4	2019-11-03 01:07:17	Clinopyroxene	51.3854	0.219148	3.99916	0.500936	5.35921	0.191445	17.346	19.4739	0.169448	0	0	98.6446																			NA
Y309	4	1.6478	4.07939	4	2019-11-03 01:09:06	Clinopyroxene	50.6859	0.27464	4.71844	0.458801	5.90726	0.145161	17.773	18.8728	0.194367	0.004	0	99.0344																			NA
Y309	4	1.59348	4.04598	4	2019-11-03 01:10:55	Clinopyroxene	50.9015	0.272759	4.50774	0.63764	5.90331	0.147265	17.3931	19.3373	0.229253	0	0	99.3299																			NA
Y309	4	1.63338	4.01666	4	2019-11-03 01:12:44	Clinopyroxene	51.1394	0.23984	4.06558	0.675094	5.54156	0.191445	17.4824	19.7012	0.274107	0.007	0	99.3176																			NA
Y309	4	1.61583	3.88207	4	2019-11-03 01:14:34	Clinopyroxene	51.4663	0.213504	3.47915	0.465356	6.11031	0.126227	18.4611	19.0104	0.219286	0.019	0	99.5707																			NA
Y309	4	1.674	3.86644	4	2019-11-03 01:16:25	Clinopyroxene	50.7143	0.245483	4.66447	0.571161	5.59479	0.171459	16.9238	20.0052	0.234237	0.002	0	99.1269																			NA
Y309	4	1.51743	4.18974	4	2019-11-03 11:13:27	Clinopyroxene	51.5868	0.218207	3.19164	0.382959	5.85009	0.208275	18.6771	19.0842	0.195364	0	0	99.3946																			NA
Y309	4	1.55244	4.2047	4	2019-11-03 01:20:05	Clinopyroxene	51.0989	0.247364	4.13201	0.543071	5.95753	0.173562	17.9379	18.8529	0.224269	0.007	0	99.1745																			NA
Y309	4	1.47579	4.30157	4	2019-11-03 01:21:59	Clinopyroxene	50.0229	0.338597	5.07757	0.316479	7.53956	0.245091	18.308	17.0976	0.211312	0	0	99.1571																			NA
Y309	4	1.66172	4.24787	4	2019-11-03 11:16:35	Clinopyroxene	49.9257	0.297213	5.26232	0.632959	7.6401	0.231417	18.4327	16.9929	0.204334	0.003	0	99.6227																			NA
Y309	4	1.56247	3.40712	4	2019-11-03 01:42:21	Clinopyroxene	51.4431	0.385625	3.01831	0.632022	6.36856	0.21669	18.0184	18.7941	0.293045	0	0	99.1698																			NA
Y309	4	1.58048	3.39607	4	2019-11-03 01:44:22	Clinopyroxene	51.3084	0.37716	3.35149	0.515918	5.69927	0.197756	17.5011	20.1228	0.290055	0.004	0	99.3679																			NA
Y309	4	1.66871	3.40954	4	2019-11-03 01:46:10	Clinopyroxene	50.5564	0.49849	4.0251	0.89794	6.07384	0.205119	17.0279	19.6065	0.324941	0.004	0	99.2202																			NA
Y309	4	1.67664	3.39705	4	2019-11-03 01:47:58	Clinopyroxene	51.5493	0.369635	3.48849	0.696629	5.9319	0.166199	17.5973	19.0722	0.306003	0.005	0	99.1827																			NA
Y309	4	1.69371	3.3795	4	2019-11-03 01:49:47	Clinopyroxene	50.691	0.490026	4.10191	0.46161	6.80029	0.16094	17.9624	18.5957	0.247195	0.018	0	99.5291																			NA
Y309	4	1.71822	3.37445	4	2019-11-03 01:51:32	Clinopyroxene	52.0858	0.384684	2.68202	0.467228	5.98414	0.175666	18.6486	18.5559	0.257162	0.015	0	99.2562																			NA
Y309	4	1.72591	3.35811	4	2019-11-03 01:53:20	Clinopyroxene	51.9441	0.388446	2.75675	0.518727	5.86093	0.187237	17.6002	19.8876	0.275104	0.002	0	99.4211																			NA
Y309	4	1.70596	3.35763	4	2019-11-03 01:55:07	Clinopyroxene	51.2497	0.41196	2.82318	0.651685	5.63422	0.154628	17.6414	19.8128	0.255169	0.005	0	98.6398																			NA
Y309	4	1.69683	3.30668	4	2019-11-03 01:56:53	Clinopyroxene	50.8256	0.503193	4.11229	0.844569	6.17931	0.192496	17.2969	18.9027	0.232243	0.012	0	99.1013																			NA
Y309	4	1.73697	3.27423	4	2019-11-03 01:58:40	Clinopyroxene	50.2122	0.534231	4.46	0.946629	5.9181	0.0999299	16.4153	20.1686	0.326935	0.003	0	99.085																			NA
Y309	4	1.80883	3.07114	4	2019-11-03 02:00:27	Clinopyroxene	51.3732	0.44582	3.58813	0.717228	5.94668	0.176718	16.8964	19.5526	0.275104	0	0	98.9719																			NA
Y309	4	1.83239	3.09854	4	2019-11-03 02:02:14	Clinopyroxene	50.0553	0.559626	4.38734	0.838015	6.19508	0.19986	16.7687	19.6274	0.271117	0.005	0	98.9075																			NA
Y309	4	1.86555	3.12449	4	2019-11-03 02:04:01	Clinopyroxene	50.2436	0.44676	4.0085	1.14607	6.23056	0.210379	16.9081	19.2546	0.275104	0.005	0	98.7287																			NA
Y309	4	1.90257	3.10767	4	2019-11-03 02:05:48	Clinopyroxene	51.4613	0.389387	3.23939	0.774345	5.9733	0.136746	18.149	18.6924	0.279091	0.003	0	99.0979																			NA
Y309	4	1.82373	2.96034	4	2019-11-03 02:07:35	Clinopyroxene	51.8621	0.32543	2.61144	0.552434	6.09749	0.201964	18.2707	18.4353	0.249188	0.01	0	98.616																			NA
Y309	4	1.83142	2.92164	4	2019-11-03 02:09:24	Clinopyroxene	51.269	0.373398	3.3027	0.660112	6.01962	0.124123	17.4824	19.3084	0.249188	0.019	0	98.8079																			NA
Y309	4	1.86171	2.90289	4	2019-11-03 02:11:12	Clinopyroxene	51.4765	0.409138	3.47292	0.737828	5.84811	0.152525	17.1398	19.5736	0.307	0	0	99.1174																			NA
Y309	4	1.87805	2.89953	4	2019-11-03 02:13:00	Clinopyroxene	50.5725	0.521064	4.03548	0.575843	6.49867	0.237728	17.5256	18.0286	0.262146	0	0	98.2577																			NA
Y309	4	1.73769	2.91395	4	2019-11-03 02:14:48	Clinopyroxene	49.8093	0.509777	4.61361	0.783708	6.05511	0.157784	16.5704	20.2623	0.307997	0	0	99.0701																			NA
Y309	4	1.57658	2.92157	4	2019-11-03 02:16:36	Clinopyroxene	50.3337	0.467452	3.76666	0.609551	5.95161	0.195652	17.3607	19.434	0.30401	0.008	0	98.4313																			NA
Y309	4	1.27118	2.91155	4	2019-11-03 02:18:24	Clinopyroxene	51.7326	0.39409	3.06294	0.614232	6.14481	0.103086	17.7975	19.0024	0.268127	0	0	99.1198																			NA
Y309	4	1.18826	2.86347	4	2019-11-03 02:20:09	Clinopyroxene	51.773	0.413841	3.37432	0.552434	5.92007	0.165147	17.8554	18.8689	0.226263	0.01	0	99.1594																			NA
Y309	4	1.19258	2.85122	4	2019-11-03 02:22:07	Clinopyroxene	51.2791	0.391268	3.25184	0.741573	6.35377	0.21669	18.2805	18.4442	0.302016	0.009	0	99.27																			NA
Y309	4	1.20844	2.79786	4	2019-11-03 02:23:58	Clinopyroxene	50.2871	0.519183	4.45481	0.856742	6.07877	0.137798	16.7295	19.7291	0.323945	0	0	99.1169																			NA
Y309	4	0.978007	2.04564	4	2019-11-03 02:45:24	Clinopyroxene	50.4825	0.491907	3.89432	0.720037	5.80967	0.131487	16.862	19.5526	0.325938	0	0	98.2705																			NA
Y309	4	1.00962	2.06875	4	2019-11-03 02:47:20	Clinopyroxene	50.9329	0.359289	3.00793	0.744382	5.97133	0.187237	18.4032	18.5987	0.26414	0.003	0	98.4721																			NA
Y309	4	1.06298	2.08796	4	2019-11-03 02:49:06	Clinopyroxene	49.781	0.544577	4.55237	0.808052	6.06102	0.153576	16.2622	19.9264	0.321951	0.022	0	98.4332																			NA
Y309	4	1.11108	2.06654	4	2019-11-03 02:50:53	Clinopyroxene	50.7436	0.404436	3.13352	0.568352	5.89641	0.174614	17.827	19.1988	0.297032	0.01	0	98.2537																			NA
Y309	4	1.13844	2.07011	4	2019-11-03 02:52:40	Clinopyroxene	50.5968	0.423247	3.53831	0.743446	5.70519	0.203015	17.0426	20.2554	0.332916	0.001	0	98.842																			NA
Y309	4	1.23616	2.01726	4	2019-11-03 02:54:28	Clinopyroxene	50.9167	0.427009	2.72976	0.518727	5.78799	0.139902	17.5914	20.1228	0.260153	0	0	98.4944																			NA
Y309	4	1.30754	2.10563	4	2019-11-03 02:56:15	Clinopyroxene	49.9389	0.513539	4.27213	0.827715	5.94865	0.117812	16.6676	19.6802	0.30401	0	0	98.2706																			NA
Y309	4	1.29734	1.98599	4	2019-11-03 02:58:06	Clinopyroxene	50.1322	0.486263	4.03652	0.794007	6.42573	0.118864	17.6895	19.0234	0.287065	0	0	98.9936																			NA
Y309	4	1.5084	1.92564	4	2019-11-03 03:01:38	Clinopyroxene	51.0969	0.398792	2.89583	0.559925	5.76827	0.175666	17.7671	19.4619	0.260153	0.004	0	98.3885																			NA
Y309	4	1.57642	1.99871	4	2019-11-03 03:03:25	Clinopyroxene	51.6151	0.366814	2.8512	0.71161	6.34293	0.143058	18.7664	18.1372	0.266133	0.001	0	99.2015																			NA
Y309	4	1.71774	2.08884	4	2019-11-03 03:05:13	Clinopyroxene	49.6221	0.58408	4.56275	0.780899	6.27098	0.0873072	16.2877	20.2753	0.308993	0.003	0	98.7831																			NA
Y309	4	1.60502	1.86531	4	2019-11-03 03:07:01	Clinopyroxene	49.8498	0.563388	4.6105	0.864232	6.43657	0.1946	16.7187	19.0254	0.333912	0.004	0	98.6011																			NA
Y309	4	1.74466	1.87909	4	2019-11-03 03:08:50	Clinopyroxene	50.9764	0.371516	2.71627	0.602996	6.16354	0.124123	18.2884	19.2008	0.203338	0.01	0	98.6573																			NA
Y309	4	1.75757	1.84952	4	2019-11-03 03:10:37	Clinopyroxene	50.2254	0.509777	4.43924	0.912921	6.3242	0.132539	16.8522	19.8925	0.286068	0.016	0	99.5908																			NA
Y309	4	1.67447	1.70659	4	2019-11-03 11:22:24	Clinopyroxene	50.856	0.450523	3.45839	0.705056	5.77616	0.150421	17.3234	19.9115	0.298029	0.011	0	98.9404																			NA
Y309	4	1.67844	1.64528	4	2019-11-03 03:16:03	Clinopyroxene	51.4663	0.393149	2.99236	0.622659	6.29956	0.16094	17.9781	19.2257	0.275104	0.02	0	99.434																			NA
Y309	4	1.59733	1.60502	4	2019-11-03 11:28:31	Clinopyroxene	51.1343	0.423247	3.35564	0.72191	6.12017	0.0978261	17.934	19.0832	0.257162	0.011	0	99.1384																			NA
Y309	4	1.52661	1.62824	4	2019-11-03 03:21:35	Clinopyroxene	49.6231	0.530469	4.51708	0.784644	6.59034	0.179874	17.0416	18.7762	0.263143	0.003	0	98.3094																			NA
Y309	4	1.54802	1.57114	4	2019-11-03 03:23:23	Clinopyroxene	50.0421	0.552102	4.36036	0.890449	6.24436	0.215638	17.0122	19.3144	0.342883	0.005	0	98.9795																			NA
Y309	4	1.47206	1.69962	4	2019-11-03 03:26:56	Clinopyroxene	49.2911	0.594426	4.94783	0.836142	6.13988	0.11676	16.0197	20.3012	0.324941	0.013	0	98.585																			NA
Y309	4	1.41682	1.70761	4	2019-11-03 11:31:21	Clinopyroxene	51.0938	0.427949	3.60786	0.953184	6.07482	0.166199	17.8152	18.7363	0.326935	0	0	99.2023																			NA
Y309	4	1.45659	1.77661	4	2019-11-03 03:34:08	Clinopyroxene	50.6809	0.493788	4.1673	0.944757	6.38433	0.176718	17.4814	18.7562	0.280088	0	0	99.3655																			NA
Y309	4	1.39218	1.74653	4	2019-11-03 11:34:38	Clinopyroxene	50.4875	0.520123	4.38112	0.830524	6.09651	0.147265	16.9121	19.5277	0.297032	0.011	0	99.2109																			NA
Y309	4	1.30987	1.83731	4	2019-11-03 03:37:44	Clinopyroxene	51.0402	0.41102	3.16051	0.690075	6.06792	0.126227	17.9958	18.8559	0.172438	0	0	98.5201																			NA
Y309	4	1.25279	1.75367	4	2019-11-03 03:39:35	Clinopyroxene	51.0189	0.395971	2.85535	0.503745	6.04328	0.187237	17.7367	19.747	0.278094	0	0	98.7663																			NA
Y309	4	1.20404	1.7331	4	2019-11-03 03:43:14	Clinopyroxene	49.5502	0.443939	3.7158	0.692884	5.79982	0.149369	17.2969	20.2893	0.30999	0.021	0	98.2691																			NA
Y309	4	1.20625	1.69945	4	2019-11-03 03:45:01	Clinopyroxene	49.8124	0.54834	4.50359	0.842697	6.15664	0.15568	16.6863	19.5078	0.303013	0.021	0	98.5374																			NA
Y309	4	1.21356	1.65475	4	2019-11-03 11:37:31	Clinopyroxene	50.363	0.510718	4.11333	0.845506	5.82643	0.205119	17.0652	19.764	0.297032	0.01	0	99.0003																			NA
Y309	4	1.20292	1.19571	4	2019-11-03 05:39:40	Clinopyroxene	49.7354	0.503193	3.99189	0.766854	6.08862	0.224053	16.9386	19.7929	0.282081	0.022	0	98.3456																			NA
Y309	4	1.23152	1.20075	4	2019-11-03 05:41:27	Clinopyroxene	49.3893	0.53141	4.53058	0.896067	5.92204	0.131487	16.7	20.4039	0.357834	0.012	0	98.8746																			NA
Y309	4	1.26457	1.18982	4	2019-11-03 05:43:14	Clinopyroxene	51.3874	0.355527	2.98613	0.51779	6.05708	0.207223	18.3257	18.7253	0.242211	0.016	0	98.8203																			NA
Y309	4	1.28319	1.17744	4	2019-11-03 05:45:04	Clinopyroxene	50.6211	0.41102	3.40338	0.7397	6.0216	0.215638	17.3882	19.6025	0.293045	0.004	0	98.7002																			NA
Y309	4	1.2731	1.13117	4	2019-11-03 05:46:53	Clinopyroxene	49.6271	0.555864	4.45481	0.749064	6.11918	0.11676	16.4173	20.1926	0.300023	0.009	0	98.5417																			NA
Y309	4	1.32237	1.15208	4	2019-11-03 05:48:43	Clinopyroxene	49.6929	0.56621	4.54303	0.824906	5.96935	0.134642	16.4841	20.2783	0.298029	0.007	0	98.7985																			NA
Y309	4	1.21998	1.08899	4	2019-11-03 05:52:16	Clinopyroxene	49.5451	0.518242	4.22231	0.934457	6.12805	0.210379	17.1153	19.6802	0.290055	0.002	0	98.6461																			NA
Y309	4	1.2308	1.07734	4	2019-11-03 05:54:05	Clinopyroxene	51.2183	0.420425	2.98925	0.561798	6.07482	0.112553	18.0027	19.134	0.23324	0.002	0	98.7491																			NA
Y309	4	1.16326	1.02362	4	2019-11-03 05:55:53	Clinopyroxene	49.947	0.563388	4.56794	0.832397	5.91711	0.108345	16.4232	20.5813	0.313977	0.009	0	99.2637																			NA
Y309	4	1.21325	0.988287	4	2019-11-03 05:59:34	Clinopyroxene	49.6383	0.523885	4.64475	0.888577	6.10242	0.136746	16.5871	19.6194	0.333912	0.004	0	98.4791																			NA
Y309	4	1.29016	0.935651	4	2019-11-03 06:01:23	Clinopyroxene	51.4238	0.442998	3.71165	0.805243	5.98808	0.142006	17.0416	19.9832	0.290055	0	0	99.8287																			NA
Y309	4	1.33295	0.941179	4	2019-11-03 06:03:11	Clinopyroxene	51.3601	0.366814	2.72042	0.694757	5.9595	0.134642	18.0429	19.1918	0.250185	0.011	0	98.7321																			NA
Y309	4	1.40118	0.9673	4	2019-11-03 11:40:46	Clinopyroxene	50.6282	0.46275	4.19221	0.941948	6.26703	0.220898	17.3744	19.1948	0.291052	0.013	0	99.5863																			NA
Y309	4	1.40815	0.947076	4	2019-11-03 06:06:50	Clinopyroxene	50.6525	0.473096	3.24665	0.647004	5.75842	0.150421	17.3087	19.9135	0.275104	0.007	0	98.4323																			NA
Y309	4	1.35496	0.861081	4	2019-11-03 06:08:37	Clinopyroxene	49.8276	0.597248	4.49633	0.93633	6.30745	0.168303	17.0515	19.0742	0.355841	0.007	0	98.8217																			NA
Y309	4	1.31791	0.86363	4	2019-11-03 06:10:27	Clinopyroxene	50.8833	0.453344	3.33488	0.564607	5.92993	0.187237	17.1536	19.9793	0.286068	0.015	0	98.7872																			NA
Y309	4	1.09236	0.759717	4	2019-11-03 06:15:51	Clinopyroxene	51.0382	0.385625	2.93527	0.783708	5.99005	0.232468	18.0007	19.0602	0.347867	0.01	0	98.7841																			NA
Y309	4	1.00992	0.711407	4	2019-11-03 06:19:37	Clinopyroxene	51.8925	0.382803	2.83148	0.600187	6.11918	0.150421	18.1617	18.6815	0.260153	0.001	0	99.0809																			NA
Y309	4	0.99718	0.743133	4	2019-11-03 06:21:26	Clinopyroxene	50.2831	0.477798	3.72826	0.756554	6.06595	0.1946	17.2635	19.7341	0.224269	0	0	98.728																			NA
Y309	4	1.03155	0.773657	4	2019-11-03 06:23:14	Clinopyroxene	49.9338	0.482501	4.16938	0.867978	6.17241	0.187237	17.1545	19.1589	0.303013	0	0	98.4298																			NA
Y309	4	0.981077	0.781829	4	2019-11-03 06:25:06	Clinopyroxene	51.276	0.393149	3.03907	0.629213	5.76039	0.144109	17.127	19.9474	0.286068	0.004	0	98.6064																			NA
Y309	4	0.981798	0.803941	4	2019-11-03 06:26:52	Clinopyroxene	49.6696	0.506955	4.43197	1.00655	6.24929	0.148317	16.8119	19.2586	0.278094	0.015	0	98.3764																			NA
Y309	4	0.945025	0.896474	4	2019-11-03 06:28:41	Clinopyroxene	51.2629	0.435474	2.64465	0.669476	6.00681	0.142006	17.7337	19.4719	0.257162	0.008	0	98.6321																			NA
Y309	4	0.943102	0.855375	4	2019-11-03 06:30:32	Clinopyroxene	49.6089	0.539875	4.378	0.911985	6.0423	0.127279	17.0034	19.6264	0.313977	0.017	0	98.5691																			NA
Y309	4	0.928201	0.752987	4	2019-11-03 11:43:56	Clinopyroxene	51.441	0.431712	3.71684	0.698502	5.8491	0.163043	17.3558	19.9723	0.257162	0	0	99.8854																			NA
Y309	4	0.876766	0.729914	4	2019-11-03 06:34:10	Clinopyroxene	49.6322	0.546458	4.43613	0.794944	6.01568	0.117812	16.4212	20.1826	0.31298	0.017	0	98.477																			NA
Y309	4	0.850088	0.697467	4	2019-11-03 06:35:59	Clinopyroxene	50.0614	0.486263	3.93377	0.889513	5.85797	0.205119	17.0387	19.6812	0.353847	0.006	0	98.5138																			NA
Y309	4	0.822448	0.824611	4	2019-11-03 06:39:41	Clinopyroxene	50.5857	0.490966	3.73864	0.674157	5.97428	0.168303	16.967	20.1367	0.307	0	0	99.0428																			NA
Y309	4	0.83759	0.847684	4	2019-11-03 06:41:30	Clinopyroxene	49.8336	0.533291	4.28044	0.844569	6.28379	0.147265	16.7098	19.9733	0.281084	0.006	0	98.8932																			NA
Y309	4	0.809229	0.87244	4	2019-11-03 06:43:18	Clinopyroxene	50.8772	0.409138	3.00689	0.669476	6.07285	0.170407	18.1912	18.835	0.27311	0.007	0	98.5122																			NA
Y309	4	0.953437	1.00824	4	2019-11-03 06:45:09	Clinopyroxene	50.2031	0.444879	3.84762	0.863296	6.04427	0.134642	17.3342	19.3174	0.302016	0.006	0	98.4974																			NA
Y309	4	0.959446	1.08178	4	2019-11-03 06:46:58	Clinopyroxene	50.2911	0.491907	3.70438	0.579588	6.35673	0.124123	18.0577	18.5987	0.276101	0	0	98.4804																			NA
Y309	4	1.02097	1.02506	4	2019-11-03 06:48:45	Clinopyroxene	50.614	0.407257	3.3162	0.756554	6.08172	0.166199	17.934	18.8798	0.268127	0.007	0	98.4309																			NA
Y309	4	0.893006	6.58244	1	2018-10-10 21:27:00	Plagioclase	47.0115	0.0612745	33.9393	0	0.969653	0.019	0.379119	17.9295	1.48008	0.0269291	0	101.816																			NA
Y309	4	1.62571	5.42229	1	2018-10-10 21:30:33	Plagioclase	47.5382	0.0441176	33.5629	0.01	0.824458	0	0.419086	17.4043	1.70648	0.0141732	0	101.524																			NA
Y309	4	0.944422	5.83719	1	2018-10-10 21:32:22	Plagioclase	47.3811	0.0220588	34.1471	0.01	0.792983	0.036	0.288907	17.528	1.56062	0.0552756	0	101.822																			NA
Y309	4	0.932741	5.09254	1	2018-10-10 21:34:11	Plagioclase	47.9168	0.0306373	32.2444	0.031	0.970668	0.046	0.999184	17.456	1.73511	0.0411024	0	101.471																			NA
Y309	4	0.989049	3.51198	1	2018-10-10 21:57:58	Plagioclase	48.6791	0.0330882	32.7823	0.021	0.886394	0.034	0.307178	16.6916	1.90692	0.0425197	0	101.384																			NA
Y309	4	1.43852	3.738	1	2018-10-10 21:59:46	Plagioclase	47.8705	0.0625	33.2307	0.031	0.936146	0	0.349429	16.6582	1.73959	0.0368504	0	100.915																			NA
Y309	4	0.748846	3.7898	1	2018-10-10 22:03:21	Plagioclase	47.7496	0.0257353	33.6668	0	0.82852	0.051	0.299184	17.1833	1.65815	0.0325984	0	101.495																			NA
Y309	4	0.415986	3.94277	1	2018-10-10 22:05:10	Plagioclase	48.1071	0.0894608	31.3331	0	1.15648	0	0.942088	17.0363	1.8595	0.0623622	0	100.586																			NA
Y309	4	1.42393	3.67904	2	2018-10-11 22:43:41	Plagioclase	47.702	0.0918367	31.8362	0	1.15301	0.058	0.693478	16.4029	1.84212	0.0358852	0	99.8154																			NA
Y309	4	1.42614	3.68126	2	2018-10-11 22:45:28	Plagioclase	47.7539	0.0612245	33.0476	0.044	1.1213	0.015	0.427174	16.856	1.88411	0.0330144	0	101.243																			NA
Y309	4	1.43277	3.68792	2	2018-10-11 22:50:44	Plagioclase	47.53	0.0471939	33.0405	0	1.0357	0.053	0.315217	16.6505	1.74262	0.0301435	0	100.445																			NA
Y309	4	0.913659	3.68094	2	2018-10-11 22:54:18	Plagioclase	47.2132	0.0318878	33.6635	0.016	0.899366	0.027	0.277174	17.3132	1.6559	0.0143541	0	101.112																			NA
Y309	4	0.914904	3.68558	2	2018-10-11 22:56:03	Plagioclase	48.1218	0.0306122	33.1056	0.026	0.878229	0.027	0.267391	16.4821	1.79921	0.0444976	0	100.782																			NA
Y309	4	0.916149	3.69023	2	2018-10-11 22:57:49	Plagioclase	46.8943	0.0191327	33.7561	0	0.992367	0.022	0.257609	17.245	1.57374	0.0229665	0	100.783																			NA
Y309	4	0.917394	3.69487	2	2018-10-11 22:59:45	Plagioclase	47.0283	0.0510204	33.4446	0.041	0.874002	0	0.371739	17.0826	1.64768	0.0215311	0	100.562																			NA
Y309	4	1.41186	3.63528	2	2018-10-11 23:01:32	Plagioclase	47.3791	0.0306122	33.2054	0.057	0.953264	0	0.297826	16.8259	1.83116	0.0301435	0	100.61																			NA
Y309	4	1.27658	3.62379	2	2018-10-11 23:03:27	Plagioclase	47.526	0.0395408	33.294	0.111	0.893025	0	0.301087	17.2781	1.73805	0.0215311	0	101.202																			NA
Y309	4	1.18894	3.80307	2	2018-10-11 23:05:15	Plagioclase	48.1118	0.0854592	32.2882	0.008	1.19845	0	0.741304	16.2244	1.82569	0.0416268	0	100.525																			NA
Y309	4	0.942021	6.76371	3	2019-09-08 14:41:28	Plagioclase	47.2678	0.0127479	32.8761	0.019	0.886921	0.025	0.257297	16.8244	1.73927	0.0312796	0	99.9398																			NA
Y309	4	0.885779	6.66072	3	2019-09-08 14:45:00	Plagioclase	47.214	0.0495751	33.1266	0	0.835831	0	0.252568	16.4757	1.76121	0.0298578	0	99.7453																			NA
Y309	4	0.951995	6.72069	3	2019-09-08 14:46:46	Plagioclase	47.8216	0.0453258	32.54	0	1.05654	0.003	0.305541	16.4433	1.87552	0.0327014	0	100.124																			NA
Y309	4	1.01514	6.69448	3	2019-09-08 14:50:19	Plagioclase	47.2364	0.0538244	33.3523	0	0.946185	0.044	0.302703	17.1751	1.82431	0.0270142	0	100.962																			NA
Y309	4	1.19385	6.83197	3	2019-09-08 14:52:05	Plagioclase	47.1126	0.0368272	32.6782	0	0.900204	0.01	0.292297	16.6778	1.77036	0.00853081	0	99.4868																			NA
Y309	4	1.13262	5.27812	3	2019-09-08 15:38:00	Plagioclase	47.3854	0.0566572	32.7493	0	0.992166	0.032	0.432297	16.9264	1.77127	0.028436	0	100.374																			NA
Y309	4	1.09765	5.17036	3	2019-09-08 15:22:55	Plagioclase	47.9403	0.0240793	32.7792	0	1.00545	0.039	0.297027	16.8355	1.80968	0.0298578	0	100.76																			NA
Y309	4	0.940939	5.21539	3	2019-09-08 15:24:49	Plagioclase	47.139	0.0382436	32.8792	0	0.855245	0.013	0.196757	16.8931	1.92764	0.00995261	0	99.9521																			NA
Y309	4	1.17876	5.0987	3	2019-09-08 15:26:38	Plagioclase	47.2516	0.0467422	33.5729	0	0.841962	0.012	0.245946	16.8789	1.74018	0.0341232	0	100.624																			NA
Y309	4	1.26234	5.25143	3	2019-09-08 15:34:54	Plagioclase	46.9767	0.0708215	33.0565	0.02	0.865463	0.007	0.372703	17.2731	1.70177	0.0199052	0	100.364																			NA
Y309	4	1.27644	4.68107	3	2019-09-08 15:55:13	Plagioclase	46.5811	0.0424929	33.3142	0	0.897139	0.076	0.264865	17.6157	1.5829	0.0270142	0	100.401																			NA
Y309	4	1.18467	4.54001	3	2019-09-08 15:57:00	Plagioclase	46.9584	0.0354108	33.7935	0	0.876703	0.008	0.237432	17.4571	1.66611	0.0255924	0	101.058																			NA
Y309	4	1.22203	4.42297	3	2019-09-08 15:58:48	Plagioclase	47.7972	0.0708215	32.6431	0	1.09946	0.059	0.353784	16.601	1.9185	0.042654	0	100.586																			NA
Y309	4	1.33643	4.59638	3	2019-09-08 16:14:19	Plagioclase	48.1898	0.072238	32.5266	0.036	1.01669	0.039	0.420946	16.7617	2.00811	0.0270142	0	101.098																			NA
Y309	4	1.16206	4.41127	3	2019-09-08 16:17:46	Plagioclase	48.2405	0.0764873	31.3175	0	1.17711	0.018	0.630946	15.9198	1.85814	0.035545	0	99.274																			NA
Y309	4	1.05318	4.14465	3	2019-09-08 16:38:38	Plagioclase	47.5061	0.0552408	32.8936	0	0.98297	0.034	0.258243	16.8547	1.89106	0.0270142	0	100.503																			NA
Y309	4	1.16278	4.05836	3	2019-09-08 16:40:25	Plagioclase	46.8945	0.00283286	33.2183	0.005	0.930858	0.059	0.177838	17.1094	1.60484	0.049763	0	100.052																			NA
Y309	4	1.38126	4.02195	3	2019-09-08 16:42:14	Plagioclase	47.6137	0.0552408	33.1802	0	0.854223	0	0.237432	16.977	1.7859	0.042654	0	100.746																			NA
Y309	4	1.28355	4.08071	3	2019-09-08 16:43:58	Plagioclase	47.0081	0.0439093	33.3379	0	0.886921	0	0.236486	17.2266	1.69171	0.0312796	0	100.463																			NA
Y309	4	1.1361	3.97652	3	2019-09-08 16:45:45	Plagioclase	47.8885	0.0283286	33.3595	0	0.848093	0	0.201486	16.5575	1.83802	0.049763	0	100.771																			NA
Y309	4	1.08321	3.72629	3	2019-09-08 17:06:42	Plagioclase	47.6948	0.0240793	33.4286	0	0.938011	0.042	0.247838	16.8799	1.81882	0.0199052	0	101.094																			NA
Y309	4	1.09884	3.82885	3	2019-09-08 17:08:31	Plagioclase	47.4088	0.0467422	33.0606	0	0.90327	0.037	0.259189	16.7506	1.90569	0.0526066	0	100.424																			NA
Y309	4	1.2332	3.70373	3	2019-09-08 17:10:18	Plagioclase	47.1867	0.0509915	33.475	0	0.759196	0.037	0.227027	16.9648	1.65331	0.0298578	0	100.384																			NA
Y309	4	1.10122	3.57401	3	2019-09-08 17:12:07	Plagioclase	47.427	0.0155807	33.1792	0.073	0.907357	0	0.260135	16.7041	1.72281	0.0312796	0	100.32																			NA
Y309	4	1.1183	3.56475	3	2019-09-08 17:13:55	Plagioclase	47.6167	0.0524079	32.7462	0.007	0.993188	0.05	0.335811	16.7192	1.87369	0.0554502	0	100.45																			NA
Y309	4	1.72868	6.77513	4	2019-11-02 22:12:47	Plagioclase	46.9915	0.0833333	33.6681	0.037	0.942898	0	0.281144	16.8697	1.88761	0.035122	0	100.796																			NA
Y309	4	1.77591	6.79315	4	2019-11-02 22:14:38	Plagioclase	47.5207	0.0116667	33.5569	0.007	0.750708	0	0.22968	16.7138	1.78955	0.0365854	0	100.617																			NA
Y309	4	1.47324	6.72014	4	2019-11-02 22:23:38	Plagioclase	47.2034	0.0433333	33.2453	0	0.816541	0	0.22968	16.8088	1.90214	0.0453659	0	100.294																			NA
Y309	4	1.20914	5.63985	4	2019-11-02 23:06:53	Plagioclase	47.2703	0.0933333	33.4499	0	1.0013	0	0.233492	16.554	1.84222	0.0307317	0	100.475																			NA
Y309	4	1.27474	5.70673	4	2019-11-02 23:08:42	Plagioclase	47.324	0.0633333	33.3691	0.047	0.971567	0.042	0.254459	16.7019	1.93029	0.0365854	0	100.74																			NA
Y309	4	1.80246	5.73803	4	2019-11-02 23:10:30	Plagioclase	47.6109	0.045	33.2022	0.05	0.925908	0.022	0.257318	16.5729	1.87127	0.0234146	0	100.581																			NA
Y309	4	1.90641	5.34097	4	2019-11-02 23:12:19	Plagioclase	47.3382	0.0133333	33.4824	0.015	0.814417	0	0.230633	16.486	1.96933	0.035122	0	100.384																			NA
Y309	4	1.73395	5.3613	4	2019-11-02 23:14:08	Plagioclase	47.9658	0	33.6471	0.002	1.0512	0.03	0.322124	16.422	1.98567	0.0365854	0	101.463																			NA
Y309	4	1.33422	5.02913	4	2019-11-03 00:12:15	Plagioclase	47.102	0.0733333	32.9892	0.022	0.987494	0.039	0.325936	16.7218	2.02834	0.0190244	0	100.308																			NA
Y309	4	1.34289	4.97067	4	2019-11-03 00:14:05	Plagioclase	46.5484	0.0316667	33.8392	0.012	0.988556	0.074	0.233492	16.8997	1.88761	0.0292683	0	100.544																			NA
Y309	4	1.40102	4.93107	4	2019-11-03 00:15:56	Plagioclase	46.2534	0.03	33.9861	0.002	0.88025	0.03	0.249694	17.4264	1.52534	0.00878049	0	100.392																			NA
Y309	4	1.69875	4.90829	4	2019-11-03 00:17:49	Plagioclase	47.7924	0.0416667	33.1351	0.035	1.08518	0.032	0.393601	16.489	1.92665	0.0307317	0	100.961																			NA
Y309	4	1.86405	4.96243	4	2019-11-03 00:19:40	Plagioclase	47.3636	0.035	33.2694	0	0.939712	0.015	0.290674	16.5649	1.94118	0.0292683	0	100.449																			NA
Y309	4	1.92648	4.97769	4	2019-11-03 00:21:29	Plagioclase	48.0398	0.0383333	33.5328	0.007	0.796366	0.017	0.223009	16.0363	2.11369	0.0395122	0	100.844																			NA
Y309	4	1.91257	4.8721	4	2019-11-03 10:49:17	Plagioclase	47.5258	0.04	33.3964	0.035	0.955639	0	0.2516	16.7069	1.98658	0.0219512	0	100.92																			NA
Y309	4	1.8953	4.67635	4	2019-11-03 10:51:21	Plagioclase	47.539	0.0866667	32.6168	0	1.08943	0.077	0.329748	16.536	1.93755	0.06	0	100.272																			NA
Y309	4	1.80762	4.4745	4	2019-11-03 10:57:55	Plagioclase	47.465	0.0283333	33.0176	0	1.07138	0.017	0.344044	16.5939	1.81679	0.0219512	0	100.376																			NA
Y309	4	1.45523	4.79596	4	2019-11-03 11:01:35	Plagioclase	47.5785	0.0816667	32.559	0.05	0.988556	0.013	0.334513	16.5839	2.00201	0.0190244	0	100.21																			NA
Y309	4	1.38474	4.8711	4	2019-11-03 00:34:23	Plagioclase	48.0753	0.0433333	32.9746	0.07	0.919538	0	0.268754	16.0263	2.081	0.0409756	0	100.5																			NA
Y309	4	1.50588	4.26903	4	2019-11-03 01:25:38	Plagioclase	46.9793	0.108333	33.1015	0.052	1.05864	0.017	0.432675	16.5939	1.84857	0.0263415	0	100.218																			NA
Y309	4	1.64549	4.35961	4	2019-11-03 01:27:27	Plagioclase	46.8881	0.015	33.2264	0.005	1.06713	0.022	0.288768	16.9767	1.96751	0.0365854	0	100.493																			NA
Y309	4	1.85699	4.22509	4	2019-11-03 01:29:16	Plagioclase	47.7965	0.0433333	32.7416	0	1.12765	0	0.359292	16.6549	2.11823	0.035122	0	100.877																			NA
Y309	4	2.07742	4.15643	4	2019-11-03 01:31:05	Plagioclase	47.25	0.0616667	33.4887	0	1.05014	0.015	0.256365	16.6499	1.91122	0.024878	0	100.708																			NA
Y309	4	1.57861	3.9253	4	2019-11-03 01:32:53	Plagioclase	47.466	0.0733333	32.9179	0	1.18499	0.028	0.441253	16.7308	1.99657	0.0336585	0	100.872																			NA
Y309	4	0.370855	6.66461	1	2018-10-10 21:08:26	Olivine	39.8074	0.01	0.06	0.071	14.0498	0.182401	45.2855	0.320878	0.009	0	0	99.7961																			NA
Y309	4	1.43108	6.59345	1	2018-10-10 21:10:26	Olivine	40.2425	0.007	0.09	0	13.8818	0.209141	45.2062	0.355567	0.013	0	0	100.005																			NA
Y309	4	1.61403	6.29712	1	2018-10-10 21:12:11	Olivine	39.451	0.011	0.041	0.02	13.9865	0.254025	44.9394	0.317024	0.009	0	0	99.029																			NA
Y309	4	1.55632	5.77641	1	2018-10-10 21:14:00	Olivine	39.911	0.004	0.065	0.017	14.0498	0.242565	45.0317	0.35364	0.016	0	0	99.6907																			NA
Y309	4	0.894803	6.0733	1	2018-10-10 21:15:48	Olivine	39.915	0.004	0.072	0.052	13.8261	0.2397	45.1427	0.336296	0.017	0	0	99.6048																			NA
Y309	4	0.8157	3.56524	1	2018-10-10 21:37:48	Olivine	40.0703	0.031	0.066	0.03	13.2951	0.21105	44.7887	0.423019	0.001	0	0	98.9162																			NA
Y309	4	1.39381	3.94962	1	2018-10-10 21:39:36	Olivine	40.0743	0.019	0.028	0.017	13.4632	0.219645	44.9156	0.346895	0.004	0.012	0	99.0996																			NA
Y309	4	1.45466	3.95145	1	2018-10-10 21:41:26	Olivine	39.7029	0.021	0.053	0	13.7493	0.184311	45.0773	0.369058	0.009	0.016	0	99.1818																			NA
Y309	4	1.9441	3.92229	1	2018-10-10 21:43:13	Olivine	40.0006	0.032	0.066	0.037	13.7493	0.175716	44.9394	0.363276	0.016	0	0	99.3793																			NA
Y309	4	1.63525	3.19851	1	2018-10-10 21:45:03	Olivine	39.7726	0.028	0.044	0.044	14.3628	0.254025	44.5507	0.303533	0.015	0.002	0	99.3767																			NA
Y309	4	1.35131	3.24087	1	2018-10-10 21:46:52	Olivine	39.5954	0.029	0.05	0.064	14.7018	0.22251	44.4922	0.351713	0	0.009	0	99.5156																			NA
Y309	4	0.216506	1.43665	1	2018-10-10 22:07:00	Olivine	39.4899	0.03	0.056	0.017	14.648	0.179536	44.6846	0.262099	0.033	0	0	99.4001																			NA
Y309	4	0.889614	1.32724	1	2018-10-10 22:08:48	Olivine	39.7288	0.033	0.04	0.078	14.5251	0.252115	44.643	0.303533	0	0.001	0	99.6045																			NA
Y309	4	1.65676	1.18747	1	2018-10-10 22:10:36	Olivine	39.6233	0.018	0.027	0.076	14.576	0.170941	44.168	0.296788	0	0.003	0	98.959																			NA
Y309	4	1.72349	0.799211	1	2018-10-10 22:12:23	Olivine	39.5526	0.043	0.023	0.029	14.5126	0.23588	44.4724	0.287152	0.006	0.014	0	99.1756																			NA
Y309	4	1.29226	0.451699	1	2018-10-10 22:14:09	Olivine	39.8144	0.01	0.01	0	14.8842	0.161392	44.3663	0.37773	0.009	0	0	99.633																			NA
Y309	4	1.29276	4.1933	2	2018-10-11 21:42:41	Olivine	40.0836	0.014	0.044	0.012	13.8447	0.33438	44.715	0.32955	0.013	0.007	0	99.3972																			NA
Y309	4	1.29903	4.19242	2	2018-10-11 21:44:43	Olivine	40.1255	0.029	0.071	0	13.9922	0.223306	44.8355	0.345931	0	0	0	99.6225																			NA
Y309	4	1.3053	4.19154	2	2018-10-11 21:46:28	Olivine	40.0526	0.025	0.072	0	13.8775	0.262645	44.6884	0.424946	0.027	0	0	99.43																			NA
Y309	4	1.31156	4.19066	2	2018-10-11 21:48:21	Olivine	40.1355	0.005	0.046	0	14.1204	0.325124	44.7101	0.325696	0.019	0.006	0	99.6928																			NA
Y309	4	1.31783	4.18978	2	2018-10-11 21:50:19	Olivine	39.9296	0.007	0.032	0.027	13.9083	0.26843	44.955	0.375803	0.029	0.002	0	99.5342																			NA
Y309	4	2.12687	3.87244	2	2018-10-11 21:52:05	Olivine	40.4745	0.025	0.05	0.01	14.0375	0.33438	45.0182	0.320878	0.039	0.018	0	100.327																			NA
Y309	4	2.06718	3.83412	2	2018-10-11 21:53:50	Olivine	40.2115	0.024	0.052	0	14.0037	0.297355	45.1199	0.36424	0	0.002	0	100.075																			NA
Y309	4	0.959908	6.80971	3	2019-09-08 14:53:51	Olivine	39.5312	0.031	0.065	0	13.8787	0.238298	46.1573	0.251484	0	0	0	100.153																			NA
Y309	4	0.947501	6.79059	3	2019-09-08 14:55:40	Olivine	39.5535	0.025	0.094	0.032	14.065	0.230081	45.8765	0.348209	0	0	0	100.224																			NA
Y309	4	0.88638	6.77969	3	2019-09-08 14:57:27	Olivine	39.5737	0.015	0.07	0.053	13.8633	0.228026	45.4866	0.347288	0.009	0.004	0	99.65																			NA
Y309	4	0.902549	6.81804	3	2019-09-08 14:59:17	Olivine	39.3817	0.028	0.04	0.062	13.7164	0.272194	45.7523	0.306755	0	0.005	0	99.5643																			NA
Y309	4	1.09236	5.09185	3	2019-09-08 15:30:12	Olivine	39.8911	0.014	0.046	0.005	13.8355	0.196185	45.218	0.411771	0.058	0.013	0	99.6884																			NA
Y309	4	1.08154	5.08056	3	2019-09-08 15:32:00	Olivine	39.6525	0.008	0.059	0	13.6905	0.242406	45.1735	0.26346	0.036	0.006	0	99.1314																			NA
Y309	4	1.38186	4.62738	3	2019-09-08 16:04:14	Olivine	39.6353	0.001	0.037	0.007	14.1504	0.162289	45.3483	0.374002	0.014	0.008	0	99.7373																			NA
Y309	4	1.38846	4.55179	3	2019-09-08 16:21:30	Olivine	39.4696	0.016	0.062	0	14.0045	0.242406	45.1665	0.337155	0.031	0.011	0	99.3401																			NA
Y309	4	1.32403	4.51877	3	2019-09-08 16:07:49	Olivine	39.9982	0	0.017	0	14.0736	0.199266	45.1483	0.329785	0.005	0.015	0	99.7861																			NA
Y309	4	1.45455	4.49803	3	2019-09-08 16:09:37	Olivine	39.9911	0	0.03	0.039	13.8422	0.228026	45.4705	0.392426	0.005	0.003	0	100.001																			NA
Y309	4	1.43399	4.40133	3	2019-09-08 16:11:24	Olivine	39.9618	0.006	0.057	0.005	13.8681	0.281438	45.1826	0.328864	0.043	0.01	0	99.7438																			NA
Y309	4	1.17095	4.1509	3	2019-09-08 16:47:35	Olivine	39.9658	0.005	0.053	0.053	13.7106	0.291709	45.4765	0.257011	0.009	0.018	0	99.8397																			NA
Y309	4	1.07301	3.96813	3	2019-09-08 16:49:23	Olivine	39.5919	0	0.026	0.025	13.8441	0.210565	45.6644	0.322416	0.036	0.021	0	99.7414																			NA
Y309	4	1.09188	3.8805	3	2019-09-08 16:51:11	Olivine	39.2745	0.007	0.019	0.044	13.4638	0.213646	45.1644	0.370317	0.024	0.002	0	98.5828																			NA
Y309	4	1.13215	1.53205	3	2019-09-08 17:37:50	Olivine	39.8355	0	0.052	0.143	14.6046	0.272194	45.0463	0.300307	0.023	0.007	0	100.284																			NA
Y309	4	1.16189	1.50112	3	2019-09-08 17:39:38	Olivine	39.5504	0.019	0.065	0.083	14.1427	0.241379	45.2856	0.252405	0	0.008	0	99.6476																			NA
Y309	4	0.961352	1.42005	3	2019-09-08 17:41:24	Olivine	39.1421	0.006	0.028	0.007	14.8668	0.210565	44.4938	0.338076	0.023	0.016	0	99.1313																			NA
Y309	4	0.951325	1.40373	3	2019-09-08 17:43:13	Olivine	39.5747	0.026	0.041	0.046	14.6959	0.244461	44.9685	0.25609	0	0.016	0	99.8686																			NA
Y309	4	1.82169	6.67989	4	2019-11-02 22:27:14	Olivine	39.2937	0	0.038	0.08	13.7033	0.24509	45.9003	0.32719	0	0.004	0	99.5915																			NA
Y309	4	1.8428	6.47601	4	2019-11-03 10:27:51	Olivine	39.328	0.004	0.037	0	14.0429	0.151938	45.6994	0.397885	0	0	0	99.6611																			NA
Y309	4	1.27118	5.51751	4	2019-11-02 23:26:37	Olivine	39.639	0.017	0.048	0.035	14.1389	0.217959	45.0368	0.331722	0.006	0.007	0	99.4774																			NA
Y309	4	1.95977	5.65955	4	2019-11-02 23:28:27	Olivine	39.4007	0.015	0.048	0.092	13.8682	0.206202	45.5135	0.303625	0.003	0.002	0	99.4523																			NA
Y309	4	1.97071	5.62026	4	2019-11-02 23:30:14	Olivine	39.8985	0.019	0.076	0.033	13.8906	0.194444	45.4815	0.429607	0.017	0.002	0	100.042																			NA
Y309	4	1.95148	5.58901	4	2019-11-02 23:32:06	Olivine	39.4986	0.019	0.062	0.064	13.7159	0.229716	45.9132	0.353474	0.028	0.008	0	99.892																			NA
Y309	4	1.96806	5.49275	4	2019-11-02 23:34:04	Olivine	39.3048	0.011	0.047	0	13.8547	0.198966	45.5815	0.429607	0	0.007	0	99.4345																			NA
Y309	4	1.56485	4.98307	4	2019-11-03 00:36:13	Olivine	39.6471	0	0.026	0.059	13.9789	0.215245	45.4536	0.305438	0.008	0	0	99.6931																			NA
Y309	4	1.80261	4.88569	4	2019-11-03 00:38:01	Olivine	39.0816	0.028	0.035	0.061	13.9439	0.20801	45.2487	0.380665	0.028	0	0	99.0149																			NA
Y309	4	1.97996	5.01134	4	2019-11-03 00:39:52	Olivine	39.5259	0.012	0.056	0.002	14.0807	0.198966	45.5225	0.274622	0.002	0.006	0	99.6807																			NA
Y309	4	1.97664	4.8738	4	2019-11-03 00:41:41	Olivine	39.2442	0.002	0.048	0	13.7819	0.200775	45.2647	0.375227	0.042	0.007	0	98.9658																			NA
Y309	4	1.63402	4.73801	4	2019-11-03 00:43:28	Olivine	39.6147	0	0.045	0.054	13.8556	0.212532	45.5775	0.34713	0.024	0.003	0	99.7335																			NA
Y309	4	1.33405	4.79273	4	2019-11-03 00:47:08	Olivine	39.4138	0.018	0.029	0.101	13.9371	0.164599	45.6374	0.3571	0.027	0.012	0	99.6971																			NA
Y309	4	1.56859	4.27021	4	2019-11-03 01:34:44	Olivine	38.8969	0	0.052	0.031	13.9934	0.215245	45.2987	0.343505	0.033	0.013	0	98.8767																			NA
Y309	4	1.87577	4.3506	4	2019-11-03 01:36:35	Olivine	38.9756	0.039	0.058	0.026	13.7984	0.185401	45.3047	0.434139	0.036	0.006	0	98.8632																			NA
Y309	4	2.09714	4.17989	4	2019-11-03 01:38:26	Olivine	39.3694	0	0.028	0	13.7023	0.226098	45.6484	0.264653	0.011	0.003	0	99.2529																			NA
Y309	4	1.55363	3.95742	4	2019-11-03 01:40:16	Olivine	39.1725	0.007	0.039	0	13.9468	0.206202	45.8303	0.296375	0.03	0.013	0	99.5412																			NA
Y309	4	1.86926	2.78653	4	2019-11-03 02:25:44	Olivine	39.1907	0.034	0.059	0.07	14.9782	0.223385	44.9929	0.310876	0.025	0.008	0	99.892																			NA
Y309	4	1.87093	2.79042	4	2019-11-03 02:27:31	Olivine	38.5748	0.017	0.066	0.143	14.6057	0.173643	44.9129	0.358006	0.014	0	0	98.865																			NA
Y309	4	1.8726	2.79431	4	2019-11-03 02:29:18	Olivine	38.6677	0.018	0.063	0.08	14.8366	0.218863	45.0059	0.274622	0.049	0.009	0	99.2226																			NA
Y309	4	1.87426	2.7982	4	2019-11-03 02:31:05	Olivine	38.7575	0.025	0.057	0.023	14.8327	0.185401	45.0438	0.356193	0.027	0	0	99.3077																			NA
Y309	4	1.87593	2.80209	4	2019-11-03 02:32:48	Olivine	39.0503	0	0.055	0.052	14.6299	0.204393	45.1288	0.27281	0.03	0	0	99.4232																			NA
Y309	4	1.87759	2.80598	4	2019-11-03 02:34:35	Olivine	38.3314	0.025	0.029	0.019	14.5513	0.243282	44.2664	0.359819	0.033	0	0	97.8582																			NA
Y309	4	1.87926	2.80987	4	2019-11-03 02:36:23	Olivine	38.7505	0.017	0.055	0.049	14.9957	0.202584	44.845	0.286405	0.011	0.003	0	99.2151																			NA
Y309	4	1.88093	2.81376	4	2019-11-03 02:38:10	Olivine	38.9958	0.031	0.041	0.077	14.822	0.217959	44.9209	0.289124	0.036	0.003	0	99.4338																			NA
Y309	4	1.88259	2.81765	4	2019-11-03 02:39:54	Olivine	38.916	0.029	0.033	0.098	14.6542	0.213437	45.1208	0.266465	0.013	0.006	0	99.3499																			NA
Y309	4	1.88426	2.82154	4	2019-11-03 02:41:40	Olivine	38.6515	0.033	0.058	0.068	14.6124	0.190827	45.0358	0.333535	0.035	0.015	0	99.0332																			NA
Y309	4	1.83551	2.87285	4	2019-11-03 02:43:36	Olivine	38.7282	0.027	0.039	0.091	14.9045	0.189922	45.1168	0.359819	0	0.001	0	99.4573																			NA
Y309	4	1.09534	1.64146	4	2019-11-03 03:52:26	Olivine	38.4647	0.014	0.054	0.073	14.7745	0.207106	44.854	0.373414	0.032	0	0	98.8467																			NA
Y309	4	1.09389	1.64595	4	2019-11-03 03:54:11	Olivine	38.6041	0.016	0.034	0.038	14.5882	0.236951	44.9109	0.348036	0.021	0.022	0	98.8192																			NA
Y309	4	1.09245	1.65043	4	2019-11-03 03:55:57	Olivine	37.9791	0.038	0.04	0.042	14.596	0.241473	44.6141	0.464955	0.038	0.003	0	98.0566																			NA
Y309	4	1.09101	1.65492	4	2019-11-03 03:57:44	Olivine	38.3951	0.006	0.007	0	14.7308	0.192636	44.844	0.286405	0.041	0	0	98.5029																			NA
Y309	4	1.08957	1.65941	4	2019-11-03 03:59:29	Olivine	38.4506	0.012	0.034	0.035	14.9947	0.223385	44.6801	0.290937	0.011	0	0	98.7317																			NA
Y309	4	1.08813	1.6639	4	2019-11-03 04:01:16	Olivine	38.4839	0.027	0.074	0.082	14.8754	0.232429	44.9659	0.277341	0.029	0.007	0	99.0539																			NA
Y309	4	1.08669	1.66839	4	2019-11-03 04:03:00	Olivine	38.2658	0.015	0.072	0.002	14.921	0.229716	44.9889	0.314502	0.03	0.007	0	98.8459																			NA
Y309	4	1.08524	1.67288	4	2019-11-03 04:04:48	Olivine	38.5354	0.002	0.075	0.087	14.692	0.239664	45.1238	0.266465	0.06	0.003	0	99.0843																			NA
Y309	4	1.0838	1.67736	4	2019-11-03 04:06:35	Olivine	38.0841	0.007	0.03	0	14.758	0.262274	45.0318	0.241088	0.033	0.006	0	98.4533																			NA
Y309	4	1.08236	1.68185	4	2019-11-03 04:08:23	Olivine	38.6879	0.017	0.081	0	14.9026	0.262274	44.6991	0.266465	0	0.003	0	98.9192																			NA
Y309	4	1.08092	1.68634	4	2019-11-03 04:10:08	Olivine	38.1073	0.005	0.055	0.091	15.0772	0.235142	44.845	0.264653	0.032	0.01	0	98.7223																			NA
Y309	4	1.07948	1.69083	4	2019-11-03 04:11:55	Olivine	38.6525	0.02	0.042	0.117	14.7269	0.250517	44.9429	0.23565	0.01	0	0	98.9975																			NA
Y309	4	1.07804	1.69532	4	2019-11-03 04:13:42	Olivine	38.5001	0.014	0.065	0.047	14.889	0.257752	45.2037	0.203927	0.016	0	0	99.1964																			NA
Y309	4	1.0766	1.69981	4	2019-11-03 04:15:28	Olivine	38.4324	0.021	0.043	0.035	14.9792	0.220672	45.3037	0.280967	0.051	0	0	99.3669																			NA
Y309	4	1.07227	1.71327	4	2019-11-03 04:20:56	Olivine	38.2022	0.009	0.066	0.033	14.6872	0.203488	45.1148	0.270091	0.029	0.004	0	98.6187																			NA
Y309	4	1.07083	1.71776	4	2019-11-03 04:22:45	Olivine	38.1224	0.018	0.041	0	14.9375	0.161886	45.1747	0.282779	0	0	0	98.7383																			NA
Y309	4	1.06939	1.72225	4	2019-11-03 04:24:32	Olivine	38.5748	0.034	0.027	0.014	14.6464	0.194444	45.4166	0.179456	0	0.013	0	99.0997																			NA
Y309	4	1.06795	1.72673	4	2019-11-03 04:26:21	Olivine	38.5001	0.021	0.058	0.101	14.8414	0.247804	45.1757	0.266465	0.032	0	0	99.2435																			NA
Y309	4	1.0665	1.73122	4	2019-11-03 04:28:06	Olivine	38.4354	0	0.022	0	14.8521	0.234238	45.0558	0.308157	0.035	0.003	0	98.9458																			NA
Y309	4	1.06362	1.7402	4	2019-11-03 04:31:40	Olivine	38.4859	0.017	0.063	0.075	14.6716	0.244186	45.2227	0.26284	0	0	0	99.0423																			NA
Y309	4	1.06218	1.74469	4	2019-11-03 04:33:27	Olivine	38.4819	0.026	0.079	0.035	14.9064	0.188114	45.3866	0.231118	0.014	0.01	0	99.3582																			NA
Y309	4	1.06074	1.74918	4	2019-11-03 04:35:24	Olivine	38.699	0.007	0.075	0.075	14.6396	0.257752	45.1957	0.27281	0.017	0	0	99.2389																			NA
Y309	4	1.0593	1.75366	4	2019-11-03 04:37:10	Olivine	38.3476	0.022	0.072	0.066	14.4135	0.20168	45.0278	0.249245	0.016	0.001	0	98.4169																			NA
Y309	4	1.05785	1.75815	4	2019-11-03 04:38:55	Olivine	38.4062	0.017	0.044	0.091	14.4067	0.176357	45.3646	0.244713	0.043	0	0	98.7936																			NA
Y309	4	1.05353	1.77162	4	2019-11-03 04:44:15	Olivine	38.6242	0.019	0.011	0.094	14.9375	0.264987	45.1278	0.254683	0.025	0.004	0	99.3622																			NA
Y309	4	1.05209	1.77611	4	2019-11-03 04:46:01	Olivine	38.4152	0.029	0.063	0.042	14.6319	0.217959	45.1378	0.294562	0.036	0.006	0	98.8734																			NA
Y309	4	1.05065	1.78059	4	2019-11-03 04:47:46	Olivine	38.387	0	0.035	0.019	14.6745	0.204393	44.8899	0.338066	0	0.007	0	98.5549																			NA
Y309	4	1.04921	1.78508	4	2019-11-03 04:49:34	Olivine	38.3254	0.013	0	0.04	14.8996	0.186305	44.5602	0.304532	0.024	0.005	0	98.358																			NA
Y309	4	1.04776	1.78957	4	2019-11-03 04:51:29	Olivine	38.1578	0.007	0.075	0.115	14.7978	0.248708	45.1178	0.290937	0.013	0.009	0	98.832																			NA
Y309	4	1.04632	1.79406	4	2019-11-03 04:53:16	Olivine	38.4324	0.028	0.054	0.03	14.5067	0.231525	45.1348	0.264653	0.016	0	0	98.698																			NA
Y309	4	1.04488	1.79855	4	2019-11-03 04:55:03	Olivine	38.6545	0.028	0.039	0.04	14.6154	0.182687	45.0099	0.324471	0.006	0	0	98.8999																			NA
Y309	4	1.04344	1.80304	4	2019-11-03 04:56:50	Olivine	38.6394	0.029	0.039	0.005	14.9598	0.236951	45.2837	0.318127	0.014	0.007	0	99.5319																			NA
Y309	4	1.04056	1.81201	4	2019-11-03 05:00:25	Olivine	38.1679	0.024	0.063	0.033	14.7376	0.283075	44.745	0.407855	0.017	0.018	0	98.4964																			NA
Y309	4	1.03911	1.8165	4	2019-11-03 05:02:10	Olivine	39.0554	0.032	0.074	0.033	14.7755	0.195349	45.1398	0.343505	0.005	0.012	0	99.6655																			NA
Y309	4	1.52225	1.78307	4	2019-11-03 05:03:59	Olivine	38.5879	0.019	0.006	0.098	15.2053	0.241473	45.2057	0.302719	0.008	0	0	99.6741																			NA
Y309	4	1.52549	1.78569	4	2019-11-03 05:05:44	Olivine	39.1311	0.04	0.046	0.066	15.0394	0.207106	45.2857	0.301813	0.029	0.003	0	100.149																			NA
Y309	4	1.52873	1.78832	4	2019-11-03 05:07:31	Olivine	38.8615	0.012	0.066	0.03	15.0394	0.211628	45.0648	0.304532	0.017	0.012	0	99.6189																			NA
Y309	4	1.53197	1.79094	4	2019-11-03 05:09:19	Olivine	39.1008	0.018	0.036	0.059	14.8773	0.190827	45.1098	0.306344	0.019	0	0	99.7171																			NA
Y309	4	1.53521	1.79357	4	2019-11-03 05:11:05	Olivine	39.0019	0.012	0.06	0.012	14.9365	0.158269	45.3137	0.328097	0	0	0	99.8224																			NA
Y309	4	1.53844	1.7962	4	2019-11-03 05:12:52	Olivine	38.6051	0.025	0.056	0.075	15.2713	0.181783	44.9599	0.292749	0	0.009	0	99.4758																			NA
Y309	4	1.54168	1.79882	4	2019-11-03 05:14:39	Olivine	38.7646	0.006	0.076	0.098	15.0617	0.236951	45.2337	0.233837	0.016	0	0	99.7268																			NA
Y309	4	1.54492	1.80145	4	2019-11-03 05:16:26	Olivine	39.0776	0.009	0.055	0.07	14.8162	0.199871	45.2047	0.261027	0.032	0.01	0	99.7354																			NA
Y309	4	1.54816	1.80407	4	2019-11-03 05:18:13	Olivine	38.4577	0.019	0.067	0.049	14.9647	0.197158	44.4512	0.25287	0.029	0.009	0	98.4966																			NA
Y309	4	1.55464	1.80932	4	2019-11-03 05:21:47	Olivine	38.4758	0.01	0.032	0	14.6959	0.245995	44.855	0.27281	0.01	0.007	0	98.6045																			NA
Y309	4	1.56111	1.81457	4	2019-11-03 05:25:16	Olivine	38.8211	0	0.07	0.037	14.7842	0.17907	45.3496	0.27281	0.014	0.012	0	99.5398																			NA
Y309	4	1.56435	1.8172	4	2019-11-03 05:27:01	Olivine	38.5081	0.02	0.035	0	14.8075	0.219767	45.0758	0.316314	0	0.011	0	98.9935																			NA
Y309	4	1.56759	1.81982	4	2019-11-03 05:28:47	Olivine	38.7919	0	0.081	0.012	14.561	0.21615	45.2137	0.237462	0.008	0	0	99.1212																			NA
Y309	4	1.57083	1.82245	4	2019-11-03 05:30:32	Olivine	38.9696	0.007	0.076	0.033	14.7861	0.234238	45.1837	0.31994	0.059	0.003	0	99.6716																			NA
Y309	4	1.57407	1.82508	4	2019-11-03 05:32:19	Olivine	38.5334	0.026	0.036	0.082	15.1888	0.211628	44.9009	0.334441	0	0	0	99.3132																			NA
Y309	4	1.58054	1.83033	4	2019-11-03 05:35:52	Olivine	38.4021	0.011	0.074	0.045	14.6348	0.210724	44.6781	0.377039	0.016	0.003	0	98.4517																			NA
Y309	4	1.58378	1.83295	4	2019-11-03 05:37:53	Olivine	38.4152	0.031	0.07	0.073	14.9782	0.236951	44.768	0.304532	0.022	0.001	0	98.9																			NA
Y305	24	0.287043	6.109	1	2018-10-10 15:31:42	Clinopyroxene	51.6008	0.231906	4.04031	0.524503	5.41669	0.223383	17.2724	20.1765	0.183221	0.003	0	99.6727																			NA
Y305	24	0.628354	6.05394	1	2018-10-10 16:48:24	Clinopyroxene	51.6178	0.224485	3.66542	0.281126	5.98154	0.136456	18.3243	19.023	0.167114	0.013	0	99.4342																			NA
Y305	24	0.781237	5.92078	1	2018-10-10 15:35:19	Clinopyroxene	50.9489	0.297767	4.96533	0.611921	5.78311	0.165768	16.9946	20.0723	0.21443	0.001	0	100.055																			NA
Y305	24	1.31415	5.79829	1	2018-10-10 15:37:07	Clinopyroxene	52.2637	0.209643	3.41888	0.457947	5.68978	0.192049	17.6056	20.2948	0.22953	0.01	0	100.372																			NA
Y305	24	1.45439	5.79958	1	2018-10-10 15:38:55	Clinopyroxene	51.0058	0.277359	4.63424	0.59106	5.41472	0.160714	16.4002	20.5744	0.189262	0.006	0	99.2538																			NA
Y305	24	1.33404	4.07219	1	2018-10-10 16:02:12	Clinopyroxene	51.2015	0.470305	3.92214	1.09967	5.96189	0.0838949	16.7596	19.7225	0.256711	0.006	0	99.4842																			NA
Y305	24	1.57329	3.19883	1	2018-10-10 16:03:56	Clinopyroxene	50.6664	0.502771	4.38261	0.936755	6.23597	0.199124	16.6362	19.0981	0.333221	0.005	0	98.9962																			NA
Y305	24	0.626138	3.2834	1	2018-10-10 16:05:44	Clinopyroxene	51.3452	0.37476	3.85592	1.4106	5.18191	0.118261	17.0549	20.0823	0.249664	0	0	99.6735																			NA
Y305	24	0.809442	3.7745	1	2018-10-10 16:07:32	Clinopyroxene	52.1559	0.232833	3.51974	0.589073	5.23102	0.184973	17.0976	20.5122	0.202349	0.003	0	99.7287																			NA
Y305	24	1.19288	3.59168	1	2018-10-10 16:09:28	Clinopyroxene	52.2337	0.39424	3.03584	0.52649	5.70157	0.192049	16.9626	20.6846	0.297987	0.006	0	100.035																			NA
Y305	24	0.833464	1.66011	1	2018-10-10 16:29:14	Clinopyroxene	51.5389	0.389601	3.4413	0.840397	5.69469	0.177898	16.7606	20.3148	0.255705	0.011	0	99.4249																			NA
Y305	24	0.85769	1.61133	1	2018-10-10 16:31:02	Clinopyroxene	51.2454	0.467522	3.87834	0.913907	5.57681	0.150606	16.8013	20.3349	0.225503	0	0	99.5943																			NA
Y305	24	1.0795	1.54574	1	2018-10-10 16:32:50	Clinopyroxene	51.4361	0.431344	3.69293	0.844371	5.76149	0.157682	16.5964	20.412	0.279866	0.014	0	99.6262																			NA
Y305	24	0.900417	1.91612	1	2018-10-10 16:34:39	Clinopyroxene	51.9782	0.371049	2.86775	1.02914	5.1269	0.0859164	17.2938	20.2336	0.280872	0.001	0	99.2682																			NA
Y305	24	0.837859	2.05692	1	2018-10-10 16:36:27	Clinopyroxene	51.8813	0.465667	3.77035	0.971523	5.90688	0.186995	17.017	19.7997	0.273826	0	0	100.273																			NA
Y305	24	0.270598	4.24528	2	2018-10-11 20:10:59	Clinopyroxene	51.0433	0.291064	4.42776	0.626945	5.72292	0.227304	16.6984	20.3939	0.229139	0	0	99.6608																			NA
Y305	24	0.284454	4.25533	2	2018-10-11 20:16:27	Clinopyroxene	51.4229	0.248936	4.70129	0.87942	5.47851	0.125698	17.1337	19.7819	0.197119	0.015	0	99.9844																			NA
Y305	24	0.289073	4.25869	2	2018-10-11 20:18:14	Clinopyroxene	50.6528	0.30734	5.00248	1.30587	5.06794	0.145601	16.0046	20.9979	0.232141	0.002	0	99.7187																			NA
Y305	24	0.755899	4.04871	2	2018-10-11 20:20:01	Clinopyroxene	51.7835	0.26617	4.03641	0.658769	5.46885	0.172835	16.8276	20.4495	0.272165	0.001	0	99.9368																			NA
Y305	24	0.760394	4.04892	2	2018-10-11 20:21:48	Clinopyroxene	51.7586	0.226915	3.4791	0.58239	5.47465	0.16655	17.5495	19.3314	0.21513	0	0	98.7842																			NA
Y305	24	0.764889	4.04913	2	2018-10-11 20:23:34	Clinopyroxene	51.7126	0.238404	4.00772	0.549505	5.36065	0.260824	17.1803	20.3666	0.189115	0.007	0	99.8728																			NA
Y305	24	0.77388	4.04955	2	2018-10-11 20:25:20	Clinopyroxene	51.383	0.293936	4.61114	0.506011	5.68911	0.144553	16.1737	20.6242	0.176107	0.002	0	99.6037																			NA
Y305	24	1.1381	4.01422	2	2018-10-11 20:28:57	Clinopyroxene	52.0133	0.261383	3.83356	0.760608	5.35582	0.113128	16.7751	20.8727	0.227138	0	0	100.213																			NA
Y305	24	1.13917	4.01946	2	2018-10-11 20:30:43	Clinopyroxene	51.9324	0.214468	3.6676	0.492221	5.38191	0.16236	17.806	19.7849	0.216131	0	0	99.658																			NA
Y305	24	1.14024	4.0247	2	2018-10-11 20:32:29	Clinopyroxene	51.6077	0.357128	4.19725	1.20509	4.94815	0.167598	16.6663	20.6464	0.24815	0	0	100.044																			NA
Y305	24	1.1413	4.02993	2	2018-10-11 20:34:12	Clinopyroxene	51.2122	0.353298	4.08353	1.27617	4.87279	0.105796	16.8237	20.4141	0.234142	0.003	0	99.3787																			NA
Y305	24	1.13418	4.13694	2	2018-10-11 20:37:45	Clinopyroxene	50.6148	0.331277	4.96355	0.644979	5.71133	0.172835	16.4817	19.8253	0.239145	0.011	0	98.9959																			NA
Y305	24	1.13557	4.14102	2	2018-10-11 20:39:31	Clinopyroxene	50.9874	0.259468	4.61831	0.579208	5.46789	0.155028	16.6838	20.5474	0.193117	0.01	0	99.5017																			NA
Y305	24	1.13696	4.14511	2	2018-10-11 20:41:17	Clinopyroxene	50.5898	0.295851	5.09469	0.650283	5.80794	0.155028	16.9432	20.1545	0.180109	0.006	0	99.8775																			NA
Y305	24	1.13836	4.14919	2	2018-10-11 20:43:03	Clinopyroxene	51.4469	0.267128	4.50971	0.601485	5.69298	0.125698	17.4193	20.0586	0.209127	0.019	0	100.35																			NA
Y305	24	1.13975	4.15328	2	2018-10-11 20:44:48	Clinopyroxene	51.2971	0.315957	4.57528	0.725601	5.72292	0.178073	17.0355	19.6415	0.242147	0.013	0	99.7471																			NA
Y305	24	0.532912	4.61308	2	2018-10-11 20:46:37	Clinopyroxene	51.8565	0.249894	4.16652	0.842291	4.95201	0.111034	16.8072	21.1686	0.230139	0	0	100.384																			NA
Y305	24	0.534659	4.62067	2	2018-10-11 20:48:23	Clinopyroxene	51.1123	0.305426	4.87647	0.601485	5.65433	0.120461	17.089	20.5676	0.204124	0.003	0	100.534																			NA
Y305	24	0.536406	4.62826	2	2018-10-11 20:50:16	Clinopyroxene	51.0653	0.337979	5.22377	0.591938	5.48141	0.152933	16.4292	20.5585	0.268163	0.002	0	100.111																			NA
Y305	24	0.538152	4.63585	2	2018-10-11 20:52:05	Clinopyroxene	50.9415	0.333191	4.98097	0.535714	5.77316	0.19169	16.3661	20.6424	0.260158	0.006	0	100.031																			NA
Y305	24	0.539899	4.64343	2	2018-10-11 20:53:52	Clinopyroxene	51.1822	0.310213	4.78017	0.644979	5.36742	0.134078	16.7606	20.6424	0.184112	0	0	100.006																			NA
Y305	24	0.861842	5.93828	3	2019-09-08 11:07:56	Clinopyroxene	51.8518	0.22141	4.05498	0.548829	5.91116	0.125572	18.3863	18.6642	0.18052	0.009	0	99.9537																			NA
Y305	24	0.849051	5.88219	3	2019-09-08 11:09:42	Clinopyroxene	51.4963	0.308834	4.26448	0.558863	5.53466	0.187377	17.2028	19.98	0.282814	0.006	0	99.8221																			NA
Y305	24	0.808512	5.8449	3	2019-09-08 11:11:29	Clinopyroxene	51.5439	0.224261	3.6176	0.595987	5.31285	0.125572	17.7239	19.6115	0.276797	0	0	99.0323																			NA
Y305	24	1.06999	5.80569	3	2019-09-08 11:13:17	Clinopyroxene	52.1526	0.209057	3.17306	0.402341	5.35955	0.220733	17.6377	20.0741	0.231667	0.009	0	99.4698																			NA
Y305	24	1.00075	5.22215	3	2019-09-08 11:31:11	Clinopyroxene	50.9342	0.325939	4.99822	0.56689	5.53953	0.0990844	16.835	20.3064	0.222641	0	0	99.828																			NA
Y305	24	1.05982	5.13597	3	2019-09-08 11:33:11	Clinopyroxene	52.2599	0.22141	3.43161	0.474582	5.36344	0.164814	18.0205	19.3441	0.192554	0	0	99.4729																			NA
Y305	24	1.04681	5.08554	3	2019-09-08 11:35:08	Clinopyroxene	51.1641	0.273674	4.33805	0.585953	5.67281	0.162852	17.4623	19.1989	0.206595	0	0	99.0653																			NA
Y305	24	1.0262	5.07497	3	2019-09-08 11:36:55	Clinopyroxene	50.28	0.308834	5.10858	0.763545	5.93646	0.160889	17.788	19.0177	0.236681	0.001	0	99.6017																			NA
Y305	24	0.978837	5.07902	3	2019-09-08 11:38:44	Clinopyroxene	51.0061	0.286028	5.07077	0.59097	5.76037	0.165795	17.4563	19.7276	0.219632	0.001	0	100.285																			NA
Y305	24	0.901426	4.63396	3	2019-09-08 12:03:26	Clinopyroxene	51.2249	0.268923	4.49032	0.554849	5.18151	0.158927	17.1547	19.6696	0.222641	0.014	0	98.9403																			NA
Y305	24	0.932639	4.60724	3	2019-09-08 12:05:26	Clinopyroxene	51.0993	0.280326	4.5312	0.571906	5.52299	0.151079	17.1086	19.5234	0.231667	0.006	0	99.0264																			NA
Y305	24	1.01816	4.59389	3	2019-09-08 12:07:13	Clinopyroxene	50.8188	0.261321	5.09632	0.662207	5.86057	0.144212	17.8692	18.488	0.28482	0	0	99.4854																			NA
Y305	24	1.03979	4.43845	3	2019-09-08 12:09:02	Clinopyroxene	50.6821	0.310734	5.08917	0.493645	5.55509	0.147155	16.843	19.8949	0.204589	0.024	0	99.2444																			NA
Y305	24	0.930055	4.39525	3	2019-09-08 12:10:51	Clinopyroxene	50.7195	0.358247	5.2026	0.522742	5.75356	0.100065	16.9242	20.4396	0.189546	0.004	0	100.214																			NA
Y305	24	0.823034	4.29859	3	2019-09-08 12:36:53	Clinopyroxene	51.3252	0.278426	4.90113	0.490635	5.41889	0.186396	17.2008	19.6275	0.181523	0.009	0	99.6195																			NA
Y305	24	0.809441	4.30362	3	2019-09-08 12:38:57	Clinopyroxene	51.8234	0.228062	3.93848	0.418395	5.29145	0.140288	17.6096	19.7937	0.221638	0.001	0	99.4661																			NA
Y305	24	0.805056	4.27312	3	2019-09-08 12:40:46	Clinopyroxene	50.7611	0.271774	4.6804	0.719398	5.53953	0.124591	17.1387	19.7266	0.19456	0.017	0	99.1736																			NA
Y305	24	0.735628	4.31107	3	2019-09-08 12:42:34	Clinopyroxene	51.7242	0.212858	3.56548	0.507692	5.46462	0.116743	17.4874	19.962	0.192554	0.006	0	99.2395																			NA
Y305	24	0.634052	4.29403	3	2019-09-08 12:44:49	Clinopyroxene	51.1064	0.229012	4.63748	0.568896	6.32658	0.164814	18.2399	18.3087	0.215621	0.002	0	99.7995																			NA
Y305	24	0.799209	3.74699	3	2019-09-08 12:59:09	Clinopyroxene	51.5145	0.282227	3.9068	0.993311	4.91008	0.13244	17.5064	20.3925	0.202583	0.013	0	99.8539																			NA
Y305	24	0.757456	3.73647	3	2019-09-08 13:01:09	Clinopyroxene	51.1135	0.462776	3.79235	1.02943	5.74091	0.110857	17.0695	20.2383	0.268774	0.017	0	99.8434																			NA
Y305	24	0.78102	3.69285	3	2019-09-08 13:02:56	Clinopyroxene	51.635	0.240415	3.81177	0.443478	5.53369	0.178548	17.4593	19.3682	0.176508	0.007	0	98.8539																			NA
Y305	24	0.797601	3.69413	3	2019-09-08 13:04:46	Clinopyroxene	51.551	0.282227	4.2747	0.558863	5.50548	0.139307	17.2369	20.1672	0.214618	0	0	99.9303																			NA
Y305	24	0.825979	3.69457	3	2019-09-08 13:06:32	Clinopyroxene	51.4426	0.255619	4.10608	0.513712	5.3002	0.18051	17.2519	20.4396	0.218629	0	0	99.7089																			NA
Y305	24	0.608905	3.26435	3	2019-09-08 13:10:12	Clinopyroxene	50.0927	0.543548	4.49441	0.948161	5.81193	0.160889	16.2458	20.3084	0.303875	0	0	98.9097																			NA
Y305	24	0.629075	3.24321	3	2019-09-08 13:12:19	Clinopyroxene	52.0604	0.40386	3.11993	0.898997	5.953	0.148136	18.1598	19.1639	0.256739	0	0	100.165																			NA
Y305	24	0.609928	3.2387	3	2019-09-08 13:14:08	Clinopyroxene	50.9039	0.507438	3.74432	0.913043	5.71367	0.150098	17.1838	20.2393	0.218629	0.003	0	99.5771																			NA
Y305	24	0.614459	3.21618	3	2019-09-08 13:15:57	Clinopyroxene	51.9257	0.415263	3.32942	0.667224	5.56969	0.159908	17.6167	19.3762	0.261754	0.004	0	99.3258																			NA
Y305	24	0.623083	3.12415	3	2019-09-08 13:17:46	Clinopyroxene	51.4041	0.503637	4.21338	0.914047	6.15341	0.156965	17.9093	18.497	0.306883	0.011	0	100.07																			NA
Y305	24	0.597139	2.41484	3	2019-09-08 13:24:06	Clinopyroxene	51.2755	0.461825	3.60943	0.748495	5.88976	0.151079	17.2168	19.6706	0.293846	0	0	99.3173																			NA
Y305	24	0.683887	2.4424	3	2019-09-08 13:26:06	Clinopyroxene	50.5504	0.583458	4.37382	0.92107	6.22151	0.19032	17.286	19.243	0.364048	0.009	0	99.7426																			NA
Y305	24	0.753321	2.43069	3	2019-09-08 13:27:54	Clinopyroxene	51.7191	0.422865	3.35803	0.664214	5.87614	0.1138	17.6387	19.5204	0.300866	0.003	0	99.6171																			NA
Y305	24	0.9561	2.68116	3	2019-09-08 13:29:49	Clinopyroxene	51.6411	0.420014	3.29774	0.777592	5.70492	0.143231	18.281	19.1729	0.215621	0.002	0	99.6562																			NA
Y305	24	1.1523	6.31662	4	2019-11-03 06:50:42	Clinopyroxene	50.6616	0.27464	4.19117	0.530899	5.23304	0.168303	17.3469	19.9304	0.246198	0	0	98.5832																			NA
Y305	24	1.18595	6.34872	4	2019-11-03 06:52:40	Clinopyroxene	49.5472	0.30944	5.29761	0.681648	5.43215	0.171459	16.8178	19.9195	0.176425	0.016	0	98.3692																			NA
Y305	24	1.30899	6.41846	4	2019-11-03 06:54:26	Clinopyroxene	49.7162	0.324489	5.06096	0.546816	5.51889	0.152525	17.1663	19.9623	0.186393	0.009	0	98.6439																			NA
Y305	24	1.31205	6.40833	4	2019-11-03 06:56:13	Clinopyroxene	50.2901	0.252067	4.1071	0.379213	5.52974	0.144109	18.0194	19.2267	0.204334	0	0	98.1528																			NA
Y305	24	1.34743	6.40748	4	2019-11-03 06:57:59	Clinopyroxene	50.5351	0.214445	4.1289	0.537453	5.47651	0.220898	17.8132	19.451	0.239221	0.006	0	98.6227																			NA
Y305	24	1.31888	6.37136	4	2019-11-03 06:59:44	Clinopyroxene	50.1879	0.232315	4.03652	0.477528	5.34147	0.175666	17.663	20.0899	0.212308	0.003	0	98.4196																			NA
Y305	24	1.36765	6.38573	4	2019-11-03 07:01:33	Clinopyroxene	49.8215	0.293451	4.55653	0.484082	5.67956	0.239832	16.8846	20.0859	0.217292	0.011	0	98.2737																			NA
Y305	24	1.47653	6.30718	4	2019-11-03 07:03:17	Clinopyroxene	49.5634	0.354587	5.55917	0.544007	6.52627	0.16094	17.4863	18.219	0.15948	0.008	0	98.5811																			NA
Y305	24	1.60452	6.4026	4	2019-11-03 07:05:06	Clinopyroxene	51.3115	0.219148	3.53624	0.46161	5.79587	0.173562	18.4317	19.3563	0.225266	0	0	99.5111																			NA
Y305	24	1.67053	6.39882	4	2019-11-03 07:06:51	Clinopyroxene	50.363	0.229494	4.07596	0.603933	5.21136	0.262973	17.6169	19.3613	0.203338	0.01	0	97.9382																			NA
Y305	24	1.6698	6.15528	4	2019-11-03 07:08:36	Clinopyroxene	50.8803	0.221029	3.79676	0.404494	5.60859	0.159888	17.7887	19.6284	0.26414	0.009	0	98.7612																			NA
Y305	24	1.59146	6.1099	4	2019-11-03 07:10:24	Clinopyroxene	51.7467	0.198456	2.90102	0.413858	5.40751	0.1946	18.4277	19.2785	0.152503	0	0	98.721																			NA
Y305	24	1.62079	6.02586	4	2019-11-03 07:12:09	Clinopyroxene	50.9683	0.195634	3.86941	0.54588	5.56128	0.176718	17.931	19.6453	0.221279	0.004	0	99.1189																			NA
Y305	24	1.71605	5.88919	4	2019-11-03 07:13:57	Clinopyroxene	50.3742	0.286867	4.74128	0.518727	5.70223	0.220898	17.2949	19.6424	0.223273	0.014	0	99.0187																			NA
Y305	24	1.53451	6.01654	4	2019-11-03 07:17:33	Clinopyroxene	49.9925	0.290629	4.85026	0.559925	5.62929	0.124123	17.3067	19.9195	0.200347	0	0	98.8733																			NA
Y305	24	1.36903	6.13267	4	2019-11-03 07:19:20	Clinopyroxene	49.7678	0.312262	5.30903	0.587079	5.95654	0.123072	17.4127	19.1519	0.221279	0	0	98.8417																			NA
Y305	24	1.28983	6.1099	4	2019-11-03 07:21:07	Clinopyroxene	51.5392	0.228553	3.92754	0.46161	5.70519	0.208275	17.9693	18.7263	0.247195	0.001	0	99.0142																			NA
Y305	24	1.23236	6.10662	4	2019-11-03 07:22:54	Clinopyroxene	50.7881	0.231375	3.79676	0.38764	5.61056	0.134642	17.507	20.3052	0.248191	0.008	0	99.0175																			NA
Y305	24	1.21638	6.018	4	2019-11-03 11:48:20	Clinopyroxene	50.6788	0.36023	4.94264	0.351124	5.6766	0.201964	17.1693	19.1151	0.23025	0.008	0	98.734																			NA
Y305	24	1.16697	6.0867	4	2019-11-03 07:26:28	Clinopyroxene	50.5898	0.236078	3.73345	0.585206	5.58001	0.165147	17.5737	20.2972	0.237227	0	0	98.9978																			NA
Y305	24	1.12878	5.5741	4	2019-11-03 07:51:31	Clinopyroxene	49.5208	0.297213	5.02567	0.667603	5.6697	0.136746	16.8198	20.1098	0.217292	0.001	0	98.4657																			NA
Y305	24	1.21248	5.58179	4	2019-11-03 07:53:18	Clinopyroxene	49.12	0.307559	5.55606	0.599251	6.52528	0.226157	17.6444	18.1871	0.23623	0.006	0	98.408																			NA
Y305	24	1.40402	5.58345	4	2019-11-03 07:56:53	Clinopyroxene	50.9815	0.241721	3.95245	0.38764	5.79883	0.154628	18.1853	19.43	0.184399	0.001	0	99.3175																			NA
Y305	24	1.73911	5.66126	4	2019-11-03 07:58:41	Clinopyroxene	49.9207	0.311321	5.0703	0.531835	5.78996	0.16094	16.7491	20.0311	0.194367	0	0	98.7596																			NA
Y305	24	1.77247	5.56744	4	2019-11-03 08:00:27	Clinopyroxene	51.9633	0.206921	3.07228	0.312734	5.42032	0.157784	17.9487	20.0291	0.176425	0.014	0	99.3016																			NA
Y305	24	1.60633	5.54124	4	2019-11-03 08:02:17	Clinopyroxene	50.1343	0.253948	4.93849	1.00281	4.92452	0.136746	17.0063	20.2703	0.262146	0	0	98.9295																			NA
Y305	24	1.63275	5.47205	4	2019-11-03 08:04:03	Clinopyroxene	50.6302	0.221969	4.27525	0.617041	5.61648	0.187237	17.9791	19.4839	0.206328	0.011	0	99.2285																			NA
Y305	24	1.7924	5.44026	4	2019-11-03 08:05:49	Clinopyroxene	50.193	0.303797	5.18655	0.449438	5.92401	0.173562	16.9072	19.8327	0.212308	0.003	0	99.1855																			NA
Y305	24	1.75255	5.40241	4	2019-11-03 08:07:37	Clinopyroxene	50.5219	0.409138	4.89593	0.440075	5.95851	0.186185	17.7789	18.9396	0.210315	0.003	0	99.3436																			NA
Y305	24	1.4984	5.33165	4	2019-11-03 08:09:23	Clinopyroxene	49.5613	0.311321	5.26751	0.469101	6.08468	0.139902	17.2615	19.0263	0.188386	0	0	98.3101																			NA
Y305	24	1.47981	5.42682	4	2019-11-03 08:11:12	Clinopyroxene	50.4987	0.284986	4.59908	0.52809	5.70322	0.117812	17.239	19.3792	0.211312	0	0	98.5613																			NA
Y305	24	1.37771	5.42503	4	2019-11-03 08:12:59	Clinopyroxene	51.2062	0.275581	4.43197	0.5	5.79193	0.186185	17.29	19.429	0.251182	0	0	99.3621																			NA
Y305	24	1.36331	5.27527	4	2019-11-03 08:14:49	Clinopyroxene	50.7639	0.260532	4.60012	0.640449	5.63718	0.210379	17.345	19.8527	0.239221	0	0	99.5494																			NA
Y305	24	1.16904	5.35761	4	2019-11-03 08:16:38	Clinopyroxene	49.7041	0.299094	5.36196	0.670412	5.69139	0.170407	17.4088	19.5008	0.228256	0.001	0	99.0362																			NA
Y305	24	1.15961	5.45593	4	2019-11-03 08:18:26	Clinopyroxene	50.3185	0.287808	4.95924	0.599251	5.59578	0.149369	17.3469	19.6822	0.243208	0.007	0	99.1893																			NA
Y305	24	1.11979	5.55869	4	2019-11-03 08:24:00	Clinopyroxene	50.7831	0.232315	3.86838	0.507491	5.36611	0.112553	17.1428	20.3859	0.202341	0.017	0	98.618																			NA
Y305	24	1.19975	5.51214	4	2019-11-03 08:25:49	Clinopyroxene	50.8043	0.237959	4.0469	0.38015	6.21085	0.117812	18.148	18.207	0.205331	0.003	0	98.3613																			NA
Y305	24	1.28926	5.14424	4	2019-11-03 13:25:42	Clinopyroxene	51.1283	0.207861	3.79572	0.462547	5.51101	0.174614	17.5531	19.6025	0.201344	0.005	0	98.6419																			NA
Y305	24	1.44169	5.14053	4	2019-11-03 13:27:44	Clinopyroxene	50.6383	0.273699	4.64786	0.483146	5.72195	0.111501	16.9926	20.3281	0.173435	0.012	0	99.3826																			NA
Y305	24	1.51326	5.19389	4	2019-11-03 13:29:34	Clinopyroxene	51.5615	0.242661	3.67117	0.494382	5.78996	0.12202	17.8721	19.4879	0.23324	0	0	99.4749																			NA
Y305	24	1.53052	5.20672	4	2019-11-03 13:31:24	Clinopyroxene	50.7345	0.246424	4.40084	0.625468	5.59775	0.139902	17.5894	19.8517	0.259156	0.011	0	99.4561																			NA
Y305	24	1.54809	5.15272	4	2019-11-03 13:33:15	Clinopyroxene	52.2549	0.236078	3.42207	0.449438	5.37597	0.16094	18.2255	19.7799	0.220282	0.014	0	100.139																			NA
Y305	24	1.58166	5.15082	4	2019-11-03 13:35:03	Clinopyroxene	51.2426	0.236078	4.46311	0.435393	5.88557	0.1946	17.8888	18.8709	0.182406	0	0	99.3995																			NA
Y305	24	1.65581	5.16215	4	2019-11-03 13:36:51	Clinopyroxene	51.8864	0.221029	3.89744	0.503745	6.04624	0.220898	19.0059	18.0246	0.23324	0.011	0	100.051																			NA
Y305	24	1.78815	5.16215	4	2019-11-03 13:38:41	Clinopyroxene	50.6505	0.284986	5.12739	0.606742	5.6766	0.184081	16.6136	20.1507	0.183403	0.005	0	99.483																			NA
Y305	24	1.85913	5.13908	4	2019-11-03 13:40:31	Clinopyroxene	50.6596	0.307559	5.05577	0.680712	5.45975	0.171459	16.9994	19.8527	0.27012	0.011	0	99.4681																			NA
Y305	24	1.80069	5.07169	4	2019-11-03 13:42:19	Clinopyroxene	51.4036	0.273699	4.36243	0.468165	5.55142	0.112553	17.1614	20.4318	0.217292	0	0	99.9823																			NA
Y305	24	1.73284	4.94047	4	2019-11-03 13:44:08	Clinopyroxene	50.8357	0.286867	4.87932	0.560861	5.99498	0.148317	17.0416	19.7729	0.26414	0	0	99.7848																			NA
Y305	24	1.36126	4.93834	4	2019-11-03 13:45:58	Clinopyroxene	52.0858	0.221029	3.45113	0.384831	5.50411	0.152525	17.8996	19.5287	0.19038	0	0	99.4181																			NA
Y305	24	1.31708	4.99091	4	2019-11-03 13:47:48	Clinopyroxene	51.2092	0.230434	4.01473	0.5	5.42328	0.15568	17.2792	20.1009	0.19636	0.008	0	99.1178																			NA
Y305	24	1.20965	4.77813	4	2019-11-03 13:49:39	Clinopyroxene	50.3094	0.27464	5.03398	0.522472	5.8008	0.197756	17.0927	19.456	0.23025	0.003	0	98.9209																			NA
Y305	24	1.21827	4.74935	4	2019-11-03 13:51:28	Clinopyroxene	51.3874	0.224791	4.00746	0.414794	5.51988	0.237728	17.7975	19.4719	0.244204	0.004	0	99.3097																			NA
Y305	24	1.22007	4.67647	4	2019-11-03 13:53:16	Clinopyroxene	50.5564	0.300035	4.98208	0.625468	5.43215	0.203015	16.8708	19.9922	0.22726	0.014	0	99.2034																			NA
Y305	24	1.16028	4.74073	4	2019-11-03 13:55:04	Clinopyroxene	50.5776	0.286867	4.89904	0.54588	5.55241	0.173562	17.6581	19.5945	0.147519	0	0	99.4355																			NA
Y305	24	1.37838	5.05948	4	2019-11-03 13:56:54	Clinopyroxene	50.5462	0.269937	4.92292	0.623596	5.7249	0.181978	17.2419	20.0749	0.205331	0.001	0	99.7927																			NA
Y305	24	1.34266	5.01324	4	2019-11-03 13:58:43	Clinopyroxene	50.2881	0.295332	5.17617	0.572097	6.04525	0.176718	17.397	19.5437	0.208321	0.01	0	99.7127																			NA
Y305	24	1.25343	5.1055	4	2019-11-03 14:00:30	Clinopyroxene	51.5463	0.207861	3.47396	0.411049	5.41638	0.173562	17.7425	20.2504	0.19337	0.005	0	99.4204																			NA
Y305	24	1.4694	4.53807	4	2019-11-03 17:26:58	Clinopyroxene	50.5017	0.464631	4.05624	0.860487	6.15959	0.137798	17.5325	18.7622	0.279091	0	0	98.7542																			NA
Y305	24	1.4979	4.51242	4	2019-11-03 17:28:44	Clinopyroxene	51.3267	0.404436	2.80761	0.800562	5.59578	0.140954	17.7828	19.6713	0.276101	0.011	0	98.8171																			NA
Y305	24	1.47969	4.48772	4	2019-11-03 17:30:34	Clinopyroxene	50.3863	0.492847	3.95764	0.779026	5.90923	0.164095	16.806	19.758	0.306003	0.007	0	98.5662																			NA
Y305	24	1.48396	4.47363	4	2019-11-03 17:32:21	Clinopyroxene	50.2841	0.543637	4.57832	1.0412	5.98513	0.223001	16.7756	19.9085	0.325938	0.005	0	99.6704																			NA
Y305	24	1.47731	4.45478	4	2019-11-03 17:34:08	Clinopyroxene	50.4612	0.53235	4.39876	0.845506	6.03047	0.176718	17.0073	19.5168	0.313977	0	0	99.283																			NA
Y305	24	1.48349	4.44228	4	2019-11-03 17:35:55	Clinopyroxene	50.86	0.465571	3.91405	0.80618	6.10637	0.186185	16.9219	19.8287	0.30401	0.002	0	99.395																			NA
Y305	24	1.55427	1.55427	4	2019-11-03 17:37:42	Clinopyroxene	50.7092	0.503193	4.12682	0.955056	5.65098	0.197756	17.0524	20.056	0.282081	0.003	0	99.5365																			NA
Y305	24	1.56946	4.46476	4	2019-11-03 17:39:29	Clinopyroxene	50.8489	0.457106	3.85904	0.959738	5.88951	0.137798	17.2223	20.0829	0.321951	0.017	0	99.7962																			NA
Y305	24	1.58007	4.46777	4	2019-11-03 17:41:21	Clinopyroxene	51.4501	0.390327	3.40961	0.724719	5.72195	0.179874	17.288	19.744	0.277097	0	0	99.1858																			NA
Y305	24	1.57216	4.45241	4	2019-11-03 17:43:10	Clinopyroxene	51.5999	0.395971	3.29232	0.632959	6.04427	0.203015	18.1794	18.5748	0.265136	0.011	0	99.1988																			NA
Y305	24	1.58324	4.42803	4	2019-11-03 17:44:57	Clinopyroxene	51.6749	0.383744	3.34733	0.951311	5.87177	0.105189	17.3538	19.7061	0.313977	0.008	0	99.7161																			NA
Y305	24	1.59638	4.419	4	2019-11-03 17:46:48	Clinopyroxene	51.4704	0.426068	3.70231	0.708801	5.8836	0.146213	17.0564	20.0919	0.316967	0.003	0	99.8056																			NA
Y305	24	1.57121	4.39382	4	2019-11-03 17:48:35	Clinopyroxene	50.2517	0.518242	4.48076	1.03652	6.10144	0.185133	16.5881	19.9992	0.256166	0.006	0	99.4232																			NA
Y305	24	1.57532	4.38338	4	2019-11-03 17:50:24	Clinopyroxene	51.773	0.451463	3.38366	0.814607	5.994	0.163043	17.4461	19.3104	0.237227	0.001	0	99.5746																			NA
Y305	24	1.58926	4.38876	4	2019-11-03 17:52:15	Clinopyroxene	51.3661	0.495669	3.77808	0.783708	5.94175	0.129383	17.1928	19.4201	0.279091	0	0	99.3867																			NA
Y305	24	1.68362	4.32036	4	2019-11-03 17:54:02	Clinopyroxene	50.3256	0.51448	4.49736	0.945693	5.95161	0.120968	16.485	19.766	0.31298	0.011	0	98.9307																			NA
Y305	24	1.65417	4.30405	4	2019-11-03 17:55:50	Clinopyroxene	50.524	0.508837	4.41433	0.955056	6.02061	0.187237	16.9248	19.5178	0.302016	0.008	0	99.3626																			NA
Y305	24	1.68204	4.30737	4	2019-11-03 17:57:40	Clinopyroxene	51.0027	0.454285	3.69816	0.651685	6.05117	0.153576	17.2694	19.8866	0.250185	0	0	99.4177																			NA
Y305	24	1.67412	4.26779	4	2019-11-03 17:59:29	Clinopyroxene	52.3267	0.374338	2.76194	0.480337	6.00681	0.151473	17.6699	19.5447	0.226263	0.001	0	99.5435																			NA
Y305	24	1.65417	4.26542	4	2019-11-03 18:01:19	Clinopyroxene	50.2092	0.595367	4.72675	0.879213	6.17044	0.127279	16.325	20.3032	0.290055	0	0	99.6265																			NA
Y305	24	1.69692	4.19163	4	2019-11-03 18:03:05	Clinopyroxene	52.2842	0.18905	3.12729	0.304307	5.45877	0.171459	17.8702	19.6025	0.197357	0	0	99.2051																			NA
Y305	24	1.67096	4.14762	4	2019-11-03 18:06:45	Clinopyroxene	50.3954	0.324489	4.8129	0.701311	5.78207	0.164095	16.8483	19.7261	0.222276	0.004	0	98.9809																			NA
Y305	24	1.59812	4.12687	4	2019-11-03 18:08:45	Clinopyroxene	50.4035	0.268997	4.81497	0.571161	5.63915	0.0946704	16.9602	20.5923	0.281084	0	0	99.626																			NA
Y305	24	1.54366	4.15791	4	2019-11-03 18:10:34	Clinopyroxene	50.9997	0.271818	4.75789	0.499064	6.55683	0.174614	18.0832	18.1013	0.174432	0.008	0	99.6269																			NA
Y305	24	1.54841	4.06101	4	2019-11-03 18:12:23	Clinopyroxene	51.2264	0.250186	3.98566	0.948502	4.93536	0.137798	17.1604	20.2813	0.253175	0	0	99.1788																			NA
Y305	24	1.29095	4.21633	4	2019-11-03 18:14:12	Clinopyroxene	51.9299	0.262413	3.75939	0.499064	5.45482	0.136746	17.449	20.1826	0.228256	0.009	0	99.9113																			NA
Y305	24	1.22366	4.20556	4	2019-11-03 18:15:58	Clinopyroxene	51.4886	0.300975	4.64683	0.467228	5.53565	0.224053	17.2733	19.6792	0.212308	0.002	0	99.8302																			NA
Y305	24	1.22699	4.26652	4	2019-11-03 18:17:45	Clinopyroxene	51.5129	0.229494	3.84243	0.459738	5.61253	0.169355	17.6081	19.9952	0.185396	0.008	0	99.6231																			NA
Y305	24	1.14497	4.26747	4	2019-11-03 18:19:34	Clinopyroxene	50.5108	0.283105	5.3412	0.500936	5.92303	0.190393	16.8325	19.5307	0.208321	0.007	0	99.328																			NA
Y305	24	1.13811	4.29177	4	2019-11-03 18:23:13	Clinopyroxene	50.4875	0.331073	5.03709	0.4897	5.7318	0.110449	16.7128	20.3351	0.218289	0.007	0	99.4608																			NA
Y305	24	1.62178	3.74541	4	2019-11-03 18:30:26	Clinopyroxene	51.8348	0.383744	2.95707	0.477528	5.98907	0.209327	18.1931	18.8041	0.278094	0.003	0	99.1298																			NA
Y305	24	1.66231	3.73287	4	2019-11-03 18:32:14	Clinopyroxene	51.3307	0.44676	3.1356	0.818352	5.67168	0.261921	17.6729	19.4609	0.314974	0	0	99.1138																			NA
Y305	24	1.56042	3.7219	4	2019-11-03 18:34:03	Clinopyroxene	50.7224	0.42889	3.75939	0.839888	6.04525	0.198808	17.2301	19.7091	0.265136	0.004	0	99.203																			NA
Y305	24	1.57632	3.69324	4	2019-11-03 18:35:52	Clinopyroxene	51.9563	0.390327	2.98302	0.688202	5.92894	0.174614	18.0704	18.9327	0.272114	0.008	0	99.4045																			NA
Y305	24	1.69657	3.71361	4	2019-11-03 18:37:49	Clinopyroxene	50.9339	0.453344	3.58087	0.719101	6.16156	0.21669	17.4373	18.9596	0.282081	0.002	0	98.7464																			NA
Y305	24	1.6229	3.68227	4	2019-11-03 18:39:37	Clinopyroxene	50.7315	0.436414	3.65352	0.816479	5.61845	0.143058	16.8473	20.6531	0.282081	0.007	0	99.1888																			NA
Y305	24	1.6117	3.64733	4	2019-11-03 18:41:26	Clinopyroxene	51.0017	0.375279	3.46254	0.829588	5.70617	0.150421	17.2272	20.0929	0.279091	0.014	0	99.1389																			NA
Y305	24	1.57968	3.60927	4	2019-11-03 18:43:13	Clinopyroxene	51.687	0.379981	2.83563	0.493446	6.01075	0.198808	18.0606	18.9735	0.249188	0.001	0	98.8899																			NA
Y305	24	1.5855	3.58486	4	2019-11-03 18:45:02	Clinopyroxene	51.4005	0.44676	3.40234	0.701311	5.99892	0.0978261	17.4068	19.2506	0.239221	0	0	98.9444																			NA
Y305	24	1.48093	3.65248	4	2019-11-03 18:46:50	Clinopyroxene	51.2882	0.396911	3.45632	0.64794	6.22662	0.217742	17.934	18.3067	0.238224	0	0	98.7126																			NA
Y305	24	1.50064	3.62136	4	2019-11-03 18:48:43	Clinopyroxene	51.4522	0.460869	3.31412	0.852996	5.76926	0.183029	17.4736	19.7749	0.291052	0.001	0	99.573																			NA
Y305	24	1.47041	3.62248	4	2019-11-03 18:50:42	Clinopyroxene	51.3813	0.362111	3.40442	0.706929	5.7249	0.069425	17.2291	20.1358	0.248191	0.003	0	99.2652																			NA
Y305	24	1.42839	3.60548	4	2019-11-03 18:52:30	Clinopyroxene	51.9674	0.389387	2.85535	0.599251	5.99104	0.164095	18.0027	19.0961	0.219286	0.01	0	99.2946																			NA
Y305	24	1.43029	3.57365	4	2019-11-03 18:54:17	Clinopyroxene	51.766	0.356468	2.64673	0.605805	5.89937	0.16094	18.6231	18.1592	0.245201	0.016	0	98.4787																			NA
Y305	24	1.40955	3.59978	4	2019-11-03 18:56:05	Clinopyroxene	50.8904	0.457106	3.64522	0.90824	6.12904	0.235624	18.2491	18.3077	0.306003	0.003	0	99.1314																			NA
Y305	24	1.3972	3.61197	4	2019-11-03 18:57:54	Clinopyroxene	50.3043	0.522945	4.34583	0.895131	6.29266	0.212482	17.0269	19.2377	0.27012	0.004	0	99.1121																			NA
Y305	24	1.37424	3.59772	4	2019-11-03 18:59:44	Clinopyroxene	50.0249	0.54834	4.47245	0.941011	5.86881	0.100982	16.7648	19.449	0.242211	0	0	98.4125																			NA
Y305	24	1.36885	3.60943	4	2019-11-03 19:01:33	Clinopyroxene	51.2528	0.386565	2.96849	0.498127	5.96837	0.0957223	17.9389	19.2995	0.216295	0	0	98.6247																			NA
Y305	24	1.35334	3.61213	4	2019-11-03 19:03:22	Clinopyroxene	51.5301	0.440176	3.73137	0.816479	5.80869	0.139902	17.3371	19.5058	0.319958	0.004	0	99.6336																			NA
Y305	24	1.34685	3.62369	4	2019-11-03 19:05:12	Clinopyroxene	52.0038	0.391268	3.02557	0.655431	5.92106	0.219846	18.1853	18.6695	0.268127	0	0	99.3399																			NA
Y305	24	1.52624	3.57666	4	2019-11-03 19:07:01	Clinopyroxene	51.3337	0.3781	2.8429	0.748127	5.7801	0.192496	17.8564	19.7959	0.283078	0.005	0	99.2158																			NA
Y305	24	1.52482	3.56732	4	2019-11-03 19:08:49	Clinopyroxene	51.0918	0.389387	3.35045	0.728464	6.12707	0.201964	18.2815	18.1901	0.179416	0.005	0	98.5451																			NA
Y305	24	1.53162	3.55275	4	2019-11-03 19:10:39	Clinopyroxene	51.2649	0.410079	3.42933	0.71161	5.39174	0.188289	17.7288	19.8078	0.277097	0	0	99.2097																			NA
Y305	24	1.48919	3.55972	4	2019-11-03 19:12:29	Clinopyroxene	51.5362	0.387506	3.24665	0.761236	5.96738	0.187237	17.8996	19.2995	0.22726	0.021	0	99.5335																			NA
Y305	24	1.49346	3.54278	4	2019-11-03 19:14:19	Clinopyroxene	50.0664	0.585961	4.65928	0.872659	6.02061	0.137798	16.5822	19.9803	0.314974	0.007	0	99.2272																			NA
Y305	24	1.64024	3.25603	4	2019-11-03 19:16:09	Clinopyroxene	51.6394	0.384684	3.37743	0.765918	5.85699	0.211431	17.5295	19.4938	0.302016	0.004	0	99.5653																			NA
Y305	24	1.6366	3.24273	4	2019-11-03 19:17:56	Clinopyroxene	51.5746	0.395971	2.93943	0.636704	6.14284	0.151473	17.8672	18.8439	0.322948	0	0	98.8752																			NA
Y305	24	1.65671	3.23497	4	2019-11-03 19:19:45	Clinopyroxene	51.9836	0.362111	3.24977	0.770599	5.81263	0.179874	18.1342	18.8599	0.247195	0.006	0	99.6059																			NA
Y305	24	1.75107	3.22342	4	2019-11-03 19:21:36	Clinopyroxene	52.6122	0.338597	2.84601	0.65824	5.08223	0.113604	18.0321	19.8168	0.262146	0.009	0	99.7709																			NA
Y305	24	1.05472	3.04006	4	2019-11-03 19:23:24	Clinopyroxene	51.0038	0.425128	3.42933	0.7397	6.42179	0.166199	18.2363	18.0037	0.287065	0.005	0	98.7179																			NA
Y305	24	1.0411	3.00491	4	2019-11-03 19:25:13	Clinopyroxene	51.5291	0.392209	3.08681	0.599251	5.94767	0.187237	17.8898	19.2426	0.197357	0.007	0	99.0791																			NA
Y305	24	1.08924	3.00412	4	2019-11-03 19:27:01	Clinopyroxene	51.5139	0.415722	2.89168	0.705056	5.54255	0.172511	17.6297	19.8058	0.237227	0.011	0	98.9251																			NA
Y305	24	1.0468	2.95979	4	2019-11-03 19:28:52	Clinopyroxene	50.9218	0.391268	3.21967	0.72191	5.9112	0.197756	17.9114	19.2327	0.30401	0.006	0	98.8176																			NA
Y305	24	1.0506	2.94063	4	2019-11-03 19:30:42	Clinopyroxene	49.9237	0.556804	4.45481	0.807116	5.88557	0.179874	16.6657	19.9504	0.281084	0	0	98.705																			NA
Y305	24	1.03889	2.90295	4	2019-11-03 19:32:30	Clinopyroxene	50.943	0.259591	3.87564	0.413858	5.57508	0.127279	17.3047	20.2424	0.219286	0	0	98.9609																			NA
Y305	24	1.07023	2.90627	4	2019-11-03 19:34:21	Clinopyroxene	51.4461	0.3781	2.79723	0.68633	5.56325	0.22195	17.5953	20.2633	0.250185	0.006	0	99.2078																			NA
Y305	24	1.06881	2.86684	4	2019-11-03 19:36:12	Clinopyroxene	51.1171	0.405376	3.73033	0.830524	5.77813	0.152525	17.2066	19.9484	0.279091	0.002	0	99.45																			NA
Y305	24	1.05788	2.8518	4	2019-11-03 19:37:59	Clinopyroxene	50.697	0.568091	4.84507	0.244382	6.28773	0.179874	17.4716	18.5997	0.23025	0.013	0	99.1368																			NA
Y305	24	1.40733	3.06049	4	2019-11-03 19:39:48	Clinopyroxene	51.5463	0.409138	3.58191	0.804307	5.08026	0.124123	16.9985	19.6304	0.319958	0.015	0	98.5098																			NA
Y305	24	1.43836	3.05795	4	2019-11-03 19:41:38	Clinopyroxene	50.775	0.457106	3.74486	0.891386	5.66182	0.213534	17.289	19.438	0.248191	0.017	0	98.7359																			NA
Y305	24	1.32822	3.00737	4	2019-11-03 19:43:24	Clinopyroxene	50.8408	0.517301	4.25241	0.919476	5.68646	0.161992	17.0377	19.6772	0.332916	0.029	0	99.4553																			NA
Y305	24	1.29329	2.99215	4	2019-11-03 19:45:23	Clinopyroxene	51.9026	0.366814	2.98925	0.598315	6.15959	0.219846	18.094	18.8898	0.229253	0.008	0	99.4574																			NA
Y305	24	1.34837	2.99618	4	2019-11-03 19:47:14	Clinopyroxene	50.2274	0.56715	4.73297	0.89794	5.78996	0.137798	16.4988	20.2554	0.303013	0.016	0	99.4264																			NA
Y305	24	1.3889	2.95341	4	2019-11-03 19:49:05	Clinopyroxene	51.0341	0.459928	3.85904	0.708801	5.78207	0.124123	16.9631	20.2883	0.239221	0	0	99.4587																			NA
Y305	24	1.37479	2.93953	4	2019-11-03 19:50:55	Clinopyroxene	50.9461	0.461809	3.9265	0.779963	5.8491	0.172511	16.7236	19.7341	0.303013	0.01	0	98.9066																			NA
Y305	24	1.3524	2.91714	4	2019-11-03 19:52:46	Clinopyroxene	50.5169	0.47968	4.02822	0.483146	6.48093	0.156732	17.8211	18.3745	0.266133	0.012	0	98.6193																			NA
Y305	24	1.32598	2.90818	4	2019-11-03 19:54:35	Clinopyroxene	51.0787	0.44582	3.64937	0.830524	5.81854	0.171459	17.721	19.2237	0.275104	0	0	99.2141																			NA
Y305	24	1.51788	3.05686	4	2019-11-03 19:56:24	Clinopyroxene	51.2507	0.392209	3.47396	0.607678	5.20939	0.181978	17.0377	20.4607	0.23324	0	0	98.8476																			NA
Y305	24	1.52572	3.03581	4	2019-11-03 19:58:13	Clinopyroxene	51.3894	0.371516	2.97575	0.754682	5.79193	0.161992	17.7259	19.4071	0.261149	0.001	0	98.8404																			NA
Y305	24	1.73825	3.05178	4	2019-11-03 20:03:42	Clinopyroxene	51.4431	0.372457	3.09304	0.703184	5.47651	0.134642	17.2684	20.1736	0.249188	0.001	0	98.9151																			NA
Y305	24	1.70547	3.00855	4	2019-11-03 20:05:31	Clinopyroxene	51.5807	0.354587	2.86054	0.715356	5.0014	0.211431	18.0616	20.074	0.216295	0.002	0	99.0779																			NA
Y305	24	1.48444	2.9704	4	2019-11-03 20:07:30	Clinopyroxene	50.1019	0.553983	4.53162	0.852996	6.34885	0.174614	16.9111	19.2028	0.330922	0.009	0	99.0177																			NA
Y305	24	1.47035	2.96137	4	2019-11-03 20:09:21	Clinopyroxene	51.1293	0.478739	3.41895	0.866105	5.85009	0.115708	17.93	18.8519	0.297032	0.005	0	98.9428																			NA
Y305	24	1.45483	2.94759	4	2019-11-03 20:11:11	Clinopyroxene	52.1678	0.368695	2.64154	0.605805	5.77419	0.137798	18.1234	19.3842	0.268127	0.01	0	99.4816																			NA
Y305	24	1.49283	2.94538	4	2019-11-03 20:13:01	Clinopyroxene	50.6049	0.444879	3.46047	0.843633	5.88163	0.139902	17.7249	18.9167	0.285071	0.01	0	98.3121																			NA
Y305	24	1.46813	2.93224	4	2019-11-03 20:14:51	Clinopyroxene	51.4714	0.403495	3.11795	0.808989	6.02652	0.134642	18.2079	18.5838	0.277097	0.005	0	99.0367																			NA
Y305	24	1.43726	2.864	4	2019-11-03 20:16:49	Clinopyroxene	51.8874	0.426068	2.91452	0.798689	5.56423	0.176718	17.4039	19.8876	0.291052	0	0	99.3501																			NA
Y305	24	1.44691	2.83154	4	2019-11-03 20:18:40	Clinopyroxene	51.7072	0.390327	3.10653	0.894195	5.33063	0.106241	17.4588	20.2454	0.288062	0.011	0	99.5385																			NA
Y305	24	1.65469	2.8092	4	2019-11-03 20:20:31	Clinopyroxene	50.3063	0.511658	4.04275	0.928839	6.3932	0.190393	17.1604	19.2028	0.334909	0.008	0	99.0793																			NA
Y305	24	1.67843	2.79599	4	2019-11-03 20:22:23	Clinopyroxene	50.4278	0.51542	4.38423	0.801498	6.14481	0.167251	17.0642	19.457	0.336903	0	0	99.2991																			NA
Y305	24	1.69276	2.78323	4	2019-11-03 20:24:16	Clinopyroxene	51.2781	0.395971	3.06709	0.776217	5.88951	0.192496	18.1352	18.8041	0.326935	0.016	0	98.8816																			NA
Y305	24	1.63768	2.78771	4	2019-11-03 20:28:00	Clinopyroxene	50.8833	0.391268	3.25496	0.707865	6.22563	0.198808	17.9546	19.0224	0.292049	0.009	0	98.9398																			NA
Y305	24	1.60454	2.76464	4	2019-11-03 20:29:47	Clinopyroxene	51.686	0.356468	2.68409	0.593633	6.19902	0.208275	18.5122	18.8529	0.226263	0.018	0	99.3368																			NA
Y305	24	1.57766	2.78592	4	2019-11-03 20:31:37	Clinopyroxene	50.5361	0.464631	3.68466	0.979401	5.87177	0.127279	17.5609	19.452	0.329925	0	0	99.0067																			NA
Y305	24	1.68839	2.63253	4	2019-11-03 20:35:18	Clinopyroxene	51.4471	0.355527	3.14182	0.583333	5.76827	0.158836	17.9605	19.2676	0.27311	0.008	0	98.9641																			NA
Y305	24	1.72064	2.62649	4	2019-11-03 20:37:08	Clinopyroxene	50.2223	0.495669	4.14239	1.06648	6.11031	0.130435	17.3067	19.455	0.284075	0.008	0	99.2213																			NA
Y305	24	1.74332	2.62697	4	2019-11-03 20:38:59	Clinopyroxene	51.8034	0.408198	2.80346	0.539326	5.98513	0.227209	18.3168	18.6027	0.284075	0.006	0	98.9763																			NA
Y305	24	1.74316	2.60781	4	2019-11-03 20:40:50	Clinopyroxene	51.2487	0.398792	3.04737	0.629213	5.75842	0.17777	17.8741	19.4689	0.280088	0.008	0	98.8914																			NA
Y305	24	1.76548	2.61193	4	2019-11-03 20:42:42	Clinopyroxene	51.7902	0.379981	2.97991	0.68633	5.81164	0.171459	17.7681	19.1161	0.297032	0.001	0	99.0017																			NA
Y305	24	1.21305	2.76978	4	2019-11-03 20:44:28	Clinopyroxene	51.3064	0.374338	2.94254	0.657303	5.70125	0.187237	18.0282	19.2985	0.325938	0.003	0	98.8247																			NA
Y305	24	1.10206	2.74081	4	2019-11-03 20:46:18	Clinopyroxene	50.2598	0.499431	3.9784	0.861423	6.00878	0.164095	16.9798	19.6085	0.297032	0.01	0	98.6672																			NA
Y305	24	1.13468	2.68286	4	2019-11-03 20:48:07	Clinopyroxene	50.1059	0.553042	4.12267	0.749064	6.09257	0.174614	17.1653	19.6075	0.295039	0.002	0	98.8677																			NA
Y305	24	1.08385	2.658	4	2019-11-03 20:50:04	Clinopyroxene	50.0725	0.523885	4.19533	0.895131	6.01765	0.129383	16.8777	19.6174	0.295039	0.005	0	98.6291																			NA
Y305	24	1.2072	2.65705	4	2019-11-03 20:53:44	Clinopyroxene	51.2558	0.376219	2.86366	0.544007	5.9043	0.212482	17.5177	20.2095	0.269123	0.019	0	99.1718																			NA
Y305	24	1.2615	2.73558	4	2019-11-03 20:55:33	Clinopyroxene	51.3671	0.358349	2.92697	0.600187	6.29463	0.23352	17.985	18.7801	0.247195	0.008	0	98.8012																			NA
Y305	24	1.27433	2.68365	4	2019-11-03 20:57:26	Clinopyroxene	50.7821	0.49755	3.92339	0.913858	5.8905	0.171459	17.132	19.4759	0.255169	0.034	0	99.0758																			NA
Y305	24	1.23997	2.65578	4	2019-11-03 20:59:14	Clinopyroxene	50.4845	0.458047	3.85385	0.827715	5.72786	0.15568	16.9229	20.0769	0.245201	0.015	0	98.7676																			NA
Y305	24	1.21749	2.60227	4	2019-11-03 21:01:04	Clinopyroxene	49.7871	0.547399	4.41537	0.962547	6.08862	0.17777	17.0299	19.3483	0.250185	0.002	0	98.6091																			NA
Y305	24	1.01742	2.41466	4	2019-11-03 21:04:47	Clinopyroxene	51.107	0.417603	2.79204	0.560861	5.74757	0.166199	17.2871	20.3122	0.306003	0.014	0	98.7105																			NA
Y305	24	1.02794	2.38756	4	2019-11-03 21:06:37	Clinopyroxene	50.5199	0.537053	4.36036	0.863296	6.03441	0.172511	16.5145	19.8836	0.325938	0.004	0	99.2155																			NA
Y305	24	1.06019	2.4122	4	2019-11-03 21:08:26	Clinopyroxene	50.7517	0.392209	3.2726	0.845506	5.79784	0.179874	17.4569	19.6384	0.272114	0	0	98.6071																			NA
Y305	24	1.07026	2.39742	4	2019-11-03 21:10:19	Clinopyroxene	51.0311	0.420425	3.37017	0.549625	6.39222	0.201964	18.4601	18.5469	0.266133	0.004	0	99.2427																			NA
Y305	24	1.09221	2.40302	4	2019-11-03 21:12:05	Clinopyroxene	50.8823	0.433593	3.63796	0.89794	6.02258	0.204067	17.9673	18.6745	0.295039	0.003	0	99.0183																			NA
Y305	24	1.15625	2.39406	4	2019-11-03 21:13:58	Clinopyroxene	50.9309	0.399733	3.53001	1.06461	5.3119	0.211431	17.1712	19.9643	0.215299	0.001	0	98.8004																			NA
Y305	24	1.23047	2.3388	4	2019-11-03 21:15:48	Clinopyroxene	50.8003	0.449582	3.56738	0.824906	5.74166	0.12202	17.7691	19.4809	0.265136	0.017	0	99.0379																			NA
Y305	24	1.24519	2.31631	4	2019-11-03 21:17:41	Clinopyroxene	51.105	0.403495	2.86989	0.629213	5.7732	0.208275	18.0518	19.5606	0.257162	0	0	98.8586																			NA
Y305	24	1.2775	2.36825	4	2019-11-03 21:19:42	Clinopyroxene	50.9137	0.420425	3.17711	0.710674	5.87768	0.161992	17.6041	19.6045	0.313977	0.009	0	98.7931																			NA
Y305	24	1.40812	2.44267	4	2019-11-03 21:21:29	Clinopyroxene	51.3773	0.390327	2.82214	0.663858	5.68646	0.12202	17.3842	20.1686	0.274107	0.005	0	98.8941																			NA
Y305	24	1.37614	2.35717	4	2019-11-03 21:23:20	Clinopyroxene	51.6334	0.388446	2.80346	0.601124	5.82446	0.225105	18.1421	18.8041	0.263143	0.019	0	98.7042																			NA
Y305	24	1.41556	2.36476	4	2019-11-03 21:25:08	Clinopyroxene	51.5483	0.393149	2.8512	0.688202	5.88458	0.185133	18.2471	18.9725	0.27311	0.013	0	99.0564																			NA
Y305	24	1.48333	2.4376	4	2019-11-03 21:26:56	Clinopyroxene	49.5401	0.555864	4.31676	1.04869	5.91613	0.153576	16.8541	20.0879	0.301019	0.001	0	98.7752																			NA
Y305	24	1.48571	2.4167	4	2019-11-03 21:28:47	Clinopyroxene	50.1322	0.421366	3.32865	0.700375	5.71406	0.213534	17.2714	20.3162	0.369795	0	0	98.4675																			NA
Y305	24	1.54698	2.41306	4	2019-11-03 21:30:36	Clinopyroxene	51.5969	0.431712	2.79515	0.58427	5.64802	0.118864	17.132	20.1856	0.26414	0.006	0	98.7626																			NA
Y305	24	1.46829	2.37363	4	2019-11-03 21:34:18	Clinopyroxene	51.2001	0.404436	3.1055	0.733146	6.24042	0.193548	18.3777	18.2568	0.256166	0.019	0	98.7869																			NA
Y305	24	1.46401	2.31394	4	2019-11-03 21:36:06	Clinopyroxene	50.8529	0.404436	3.50925	0.654494	5.6697	0.204067	17.1506	20.6929	0.255169	0.015	0	99.4086																			NA
Y305	24	1.47716	2.28686	4	2019-11-03 21:37:57	Clinopyroxene	50.0098	0.495669	4.22854	0.94382	5.91613	0.204067	16.704	19.749	0.307	0.006	0	98.5639																			NA
Y305	24	1.45531	2.25346	4	2019-11-03 21:39:46	Clinopyroxene	50.1231	0.590664	4.31054	0.882959	6.16156	0.153576	17.0279	19.0493	0.26713	0	0	98.5667																			NA
Y305	24	1.5302	2.30697	4	2019-11-03 21:41:35	Clinopyroxene	51.2558	0.414782	3.26845	0.631086	5.76137	0.124123	17.5835	19.7101	0.272114	0.009	0	99.0304																			NA
Y305	24	1.53827	2.28417	4	2019-11-03 21:43:28	Clinopyroxene	51.5139	0.417603	2.88649	0.599251	6.00582	0.185133	18.1558	19.2008	0.269123	0	0	99.2339																			NA
Y305	24	1.55268	2.26248	4	2019-11-03 21:45:20	Clinopyroxene	51.3894	0.385625	3.43867	0.838015	6.06694	0.17777	17.6257	18.6665	0.298029	0.005	0	98.8917																			NA
Y305	24	1.57247	2.20184	4	2019-11-03 21:47:09	Clinopyroxene	50.0027	0.557745	4.44962	0.823034	5.92598	0.106241	16.6509	20.4338	0.288062	0	0	99.2381																			NA
Y305	24	1.58926	2.16526	4	2019-11-03 21:48:59	Clinopyroxene	50.2011	0.553042	4.36139	0.894195	6.00484	0.0841515	16.5911	20.0989	0.269123	0	0	99.0577																			NA
Y305	24	1.59971	2.14737	4	2019-11-03 21:50:48	Clinopyroxene	50.6636	0.473096	3.58191	0.825843	5.69237	0.166199	17.0063	20.5195	0.281084	0	0	99.21																			NA
Y305	24	1.58261	2.12695	4	2019-11-03 21:52:40	Clinopyroxene	51.0746	0.44676	3.29959	0.743446	5.81559	0.188289	17.3862	19.2945	0.255169	0	0	98.5041																			NA
Y305	24	1.59116	2.0994	4	2019-11-03 21:54:30	Clinopyroxene	50.9339	0.442998	3.56219	0.802434	5.73772	0.111501	17.2125	19.5347	0.239221	0.004	0	98.5811																			NA
Y305	24	1.5853	2.04271	4	2019-11-03 21:56:20	Clinopyroxene	50.282	0.545518	4.10814	0.988764	5.649	0.158836	16.3093	20.8116	0.30401	0.005	0	99.1622																			NA
Y305	24	1.6043	2.04097	4	2019-11-03 21:58:09	Clinopyroxene	51.0351	0.46369	3.43037	0.923221	5.82249	0.176718	17.2056	19.9593	0.305006	0.005	0	99.3265																			NA
Y305	24	1.37416	2.27436	4	2019-11-03 22:00:02	Clinopyroxene	50.6262	0.494728	4.23062	0.816479	5.90036	0.126227	16.7079	19.8975	0.286068	0.011	0	99.0971																			NA
Y305	24	1.25007	2.28389	4	2019-11-03 22:01:53	Clinopyroxene	51.6971	0.420425	3.26845	0.794944	6.19803	0.174614	18.5043	18.2927	0.224269	0.006	0	99.5809																			NA
Y305	24	1.33203	2.23149	4	2019-11-03 22:03:45	Clinopyroxene	51.9188	0.334835	2.46509	0.46161	6.01765	0.218794	18.5927	18.8519	0.256166	0.005	0	99.1225																			NA
Y305	24	1.28276	2.21582	4	2019-11-03 22:05:38	Clinopyroxene	50.7507	0.442998	3.60163	0.797753	5.87473	0.190393	17.1948	19.9613	0.306003	0.001	0	99.1213																			NA
Y305	24	1.28355	2.20328	4	2019-11-03 22:07:29	Clinopyroxene	50.6272	0.48062	3.90055	0.774345	5.9388	0.188289	16.7786	20.2175	0.263143	0	0	99.169																			NA
Y305	24	1.29575	2.19029	4	2019-11-03 22:09:20	Clinopyroxene	50.7416	0.475917	3.66494	0.81367	6.05511	0.130435	17.1977	19.4131	0.294042	0	0	98.7865																			NA
Y305	24	1.31837	2.18761	4	2019-11-03 22:11:19	Clinopyroxene	50.4065	0.537053	4.0085	0.794944	6.02554	0.151473	17.1565	19.9484	0.276101	0.001	0	99.306																			NA
Y305	24	1.32419	2.16152	4	2019-11-03 22:13:09	Clinopyroxene	52.3419	0.379041	2.63531	0.654494	5.6697	0.139902	18.4709	18.9057	0.280088	0.005	0	99.4821																			NA
Y305	24	1.37759	2.15167	4	2019-11-03 22:14:58	Clinopyroxene	50.4622	0.422306	3.51444	0.939139	5.77024	0.185133	17.5845	19.5447	0.256166	0.003	0	98.6818																			NA
Y305	24	1.35196	2.14383	4	2019-11-03 22:16:48	Clinopyroxene	51.271	0.387506	3.13041	0.88764	5.8008	0.0894109	17.8819	19.2237	0.293045	0.006	0	98.9714																			NA
Y305	24	1.3449	2.12793	4	2019-11-03 22:18:41	Clinopyroxene	50.6373	0.423247	3.5134	0.765918	5.79094	0.132539	17.0691	19.9484	0.271117	0	0	98.552																			NA
Y305	24	1.30303	2.13957	4	2019-11-03 22:20:36	Clinopyroxene	49.947	0.501312	4.27421	1.07584	6.14776	0.125175	17.0976	19.6473	0.319958	0	0	99.1362																			NA
Y305	24	1.2653	2.14036	4	2019-11-03 22:22:28	Clinopyroxene	50.8114	0.44676	3.63899	0.777154	5.90627	0.161992	17.2036	19.7749	0.242211	0.01	0	98.9733																			NA
Y305	24	1.36002	2.08774	4	2019-11-03 22:24:19	Clinopyroxene	50.3266	0.586902	4.56275	0.934457	5.99892	0.137798	16.5488	19.8058	0.34388	0.005	0	99.251																			NA
Y305	24	1.36304	2.07251	4	2019-11-03 22:26:09	Clinopyroxene	52.2791	0.370576	2.52633	0.509363	6.20296	0.204067	18.2795	18.8549	0.208321	0.011	0	99.4462																			NA
Y305	24	1.37491	2.04351	4	2019-11-03 22:28:00	Clinopyroxene	51.5919	0.395971	3.47292	0.782772	5.64999	0.139902	17.3803	19.9543	0.322948	0.006	0	99.697																			NA
Y305	24	1.37963	2.0226	4	2019-11-03 22:29:50	Clinopyroxene	51.6242	0.425128	2.8346	0.551498	5.7249	0.118864	17.5227	19.5945	0.288062	0	0	98.6845																			NA
Y305	24	1.34178	2.01215	4	2019-11-03 22:31:42	Clinopyroxene	50.7861	0.418544	3.393	0.948502	5.77222	0.195652	17.8329	19.5128	0.266133	0.005	0	99.1308																			NA
Y305	24	1.36998	1.99951	4	2019-11-03 22:33:32	Clinopyroxene	51.5716	0.387506	3.26534	0.542135	5.54452	0.174614	16.9759	20.7039	0.275104	0	0	99.4406																			NA
Y305	24	1.35923	1.99056	4	2019-11-03 22:35:24	Clinopyroxene	51.0594	0.396911	3.21759	0.777154	5.84713	0.179874	17.6836	19.4789	0.272114	0	0	98.9127																			NA
Y305	24	1.21111	1.98115	4	2019-11-03 22:37:15	Clinopyroxene	51.4319	0.386565	2.78789	0.5103	5.8974	0.161992	18.6938	18.3834	0.252179	0	0	98.5055																			NA
Y305	24	1.20193	1.99862	4	2019-11-03 22:39:07	Clinopyroxene	50.7871	0.468393	3.82686	0.832397	5.51199	0.183029	16.7884	19.8557	0.251182	0.007	0	98.512																			NA
Y305	24	1.15244	2.24157	4	2019-11-03 22:41:00	Clinopyroxene	50.0978	0.569032	4.46415	0.701311	5.94865	0.174614	16.5233	20.5664	0.269123	0.012	0	99.3264																			NA
Y305	24	1.14483	2.21246	4	2019-11-03 22:42:49	Clinopyroxene	51.3246	0.370576	3.01208	0.691948	6.07384	0.176718	17.9085	18.6197	0.282081	0.003	0	98.463																			NA
Y305	24	1.16364	2.14976	4	2019-11-03 22:44:41	Clinopyroxene	50.2658	0.530469	4.30327	0.710674	6.18424	0.129383	17.2409	18.9885	0.303013	0	0	98.6563																			NA
Y305	24	1.12512	2.1576	4	2019-11-03 22:46:33	Clinopyroxene	51.8986	0.375279	3.08889	0.598315	6.11031	0.2777	18.2903	18.5409	0.328928	0.015	0	99.5242																			NA
Y305	24	0.970285	2.16353	4	2019-11-03 22:48:25	Clinopyroxene	50.0371	0.608535	4.41952	1.02809	6.01272	0.12202	16.6127	19.7111	0.308993	0.02	0	98.8807																			NA
Y305	24	1.00172	2.03139	4	2019-11-03 22:52:11	Clinopyroxene	51.9978	0.425128	3.2944	0.697566	5.84319	0.218794	17.2723	19.1609	0.247195	0.004	0	99.1613																			NA
Y305	24	1.4843	5.79139	1	2018-10-10 15:40:41	Plagioclase	47.808	0.0330882	33.7192	0.008	0.952392	0	0.353997	17.381	1.6161	0.0382677	0	101.91																			NA
Y305	24	0.58991	5.95385	1	2018-10-10 15:42:28	Plagioclase	47.4868	0.0539216	33.4086	0.036	0.880302	0.032	0.429364	17.1184	1.62594	0.0269291	0	101.098																			NA
Y305	24	0.952937	6.22631	1	2018-10-10 15:44:16	Plagioclase	46.8575	0.0379902	34.5513	0	0.845781	0	0.279772	17.819	1.51587	0.039685	0	101.947																			NA
Y305	24	0.422102	6.16185	1	2018-10-10 15:46:05	Plagioclase	47.9238	0.0343137	32.954	0.036	0.947315	0.053	0.454486	16.869	1.86844	0.0240945	0	101.165																			NA
Y305	24	0.171785	6.37968	1	2018-10-10 15:47:52	Plagioclase	48.0688	0.0526961	33.4745	0	0.766584	0.003	0.352855	16.7606	2.00625	0.0297638	0	101.515																			NA
Y305	24	0.257068	4.39333	1	2018-10-10 16:11:14	Plagioclase	47.4204	0.064951	32.9921	0.013	0.820397	0	0.365416	17.1884	1.82549	0.0538583	0	100.744																			NA
Y305	24	0.738079	4.32836	1	2018-10-10 16:13:01	Plagioclase	47.654	0.0539216	33.3387	0.029	0.799075	0.053	0.350571	16.5791	1.73601	0.0340157	0	100.627																			NA
Y305	24	1.42973	4.78261	1	2018-10-10 16:14:52	Plagioclase	47.8956	0.0196078	33.6143	0	0.720894	0.029	0.318597	16.9714	1.73332	0.0453543	0	101.348																			NA
Y305	24	0.570804	5.00056	1	2018-10-10 16:16:36	Plagioclase	46.7648	0.0110294	34.3836	0.052	0.888425	0.032	0.311746	17.9417	1.38254	0.0155906	0	101.783																			NA
Y305	24	0.478499	4.63019	1	2018-10-10 16:18:24	Plagioclase	47.7325	0.0134804	33.9373	0.026	0.802121	0.055	0.279772	17.1124	1.72348	0.0283465	0	101.71																			NA
Y305	24	0.464433	4.60555	2	2018-10-11 20:55:39	Plagioclase	46.6684	0.0535714	33.1596	0	0.887741	0	0.407609	17.5337	1.57009	0.0344498	0	100.315																			NA
Y305	24	0.461244	4.60437	2	2018-10-11 20:57:24	Plagioclase	48.2377	0.0127551	32.3187	0.075	0.952208	0	0.502174	16.44	1.96809	0.0315789	0	100.538																			NA
Y305	24	0.458054	4.6032	2	2018-10-11 20:59:11	Plagioclase	48.7395	0.0625	31.5562	0.008	1.17203	0	0.828261	16.2485	2.08859	0.0416268	0	100.745																			NA
Y305	24	0.454865	4.60202	2	2018-10-11 21:00:57	Plagioclase	48.3707	0.065051	32.051	0.026	1.08326	0	0.736957	16.3628	2.01008	0.0244019	0	100.73																			NA
Y305	24	0.720814	4.74934	2	2018-10-11 21:02:43	Plagioclase	46.9693	0.0625	32.8491	0	1.05578	0	0.528261	16.6315	1.75266	0.0430622	0	99.8921																			NA
Y305	24	0.722543	4.74594	2	2018-10-11 21:04:28	Plagioclase	48.4107	0.0752551	31.5939	0	1.20585	0.039	0.911957	16.061	2.03016	0.0301435	0	100.358																			NA
Y305	24	0.724271	4.74254	2	2018-10-11 21:06:15	Plagioclase	48.0368	0.104592	31.6071	0.07	1.11707	0.014	0.830435	16.2696	1.9188	0.0358852	0	100.004																			NA
Y305	24	1.11975	4.42522	2	2018-10-11 21:11:31	Plagioclase	46.8523	0.0586735	32.448	0	0.980742	0	0.670652	17.256	1.50619	0.0215311	0	99.7942																			NA
Y305	24	1.21436	4.66641	2	2018-10-11 21:13:31	Plagioclase	47.3471	0.0459184	33.4314	0.023	0.910991	0.024	0.377174	17.0645	1.73349	0.0559809	0	101.014																			NA
Y305	24	0.31247	4.95827	2	2018-10-11 21:15:17	Plagioclase	47.4001	0.0229592	33.3774	0.047	0.794739	0	0.321739	17.1778	1.68146	0.0430622	0	100.866																			NA
Y305	24	0.753528	6.01462	3	2019-09-08 11:15:07	Plagioclase	48.4961	0.0552408	31.7741	0	1.17302	0.01	0.544865	16.0966	2.12699	0.0327014	0	100.31																			NA
Y305	24	0.957753	5.96291	3	2019-09-08 11:17:00	Plagioclase	47.357	0.0637394	32.6019	0.042	1.08413	0.022	0.509865	16.6121	1.76213	0.0241706	0	100.079																			NA
Y305	24	1.0271	5.92075	3	2019-09-08 11:25:07	Plagioclase	47.2718	0.0552408	33.2276	0.034	0.84094	0.046	0.28473	16.8052	1.65514	0.0227488	0	100.243																			NA
Y305	24	0.847373	5.76868	3	2019-09-08 11:22:25	Plagioclase	47.6634	0.0651558	32.6431	0	0.963556	0.024	0.408649	16.7435	1.77676	0.028436	0	100.317																			NA
Y305	24	1.0854	5.27461	3	2019-09-08 11:40:37	Plagioclase	46.9879	0.0354108	33.4235	0.041	0.718324	0.02	0.279054	16.5191	1.68074	0.0412322	0	99.7462																			NA
Y305	24	1.03263	5.20217	3	2019-09-08 11:42:30	Plagioclase	47.6552	0.01983	32.9163	0.039	0.832766	0.002	0.297027	16.697	1.9441	0.0440758	0	100.447																			NA
Y305	24	1.09482	5.28821	3	2019-09-08 11:57:46	Plagioclase	47.0862	0.0240793	33.2967	0.019	0.741826	0.039	0.328243	17.2034	1.57649	0.0241706	0	100.339																			NA
Y305	24	1.13955	5.12571	3	2019-09-08 11:46:11	Plagioclase	47.3499	0.0524079	33.3709	0	0.720368	0	0.210946	16.3887	1.77676	0.0511848	0	99.9212																			NA
Y305	24	1.12291	5.17461	3	2019-09-08 11:48:03	Plagioclase	47.78	0.0467422	33.1286	0	0.765327	0.003	0.227027	16.4029	1.84351	0.0483412	0	100.245																			NA
Y305	24	0.960337	4.63004	3	2019-09-08 12:32:20	Plagioclase	46.5193	0.00849858	33.6224	0.029	0.841962	0.027	0.290405	17.1154	1.58472	0.0127962	0	100.052																			NA
Y305	24	1.0826	4.53078	3	2019-09-08 12:30:10	Plagioclase	46.9564	0.0283286	33.0348	0	0.793937	0	0.282838	16.5525	1.76487	0.0526066	0	99.4663																			NA
Y305	24	1.15336	4.63514	3	2019-09-08 12:16:22	Plagioclase	48.2202	0.0481586	32.4607	0	1.01158	0.024	0.396351	16.4615	1.9377	0.0511848	0	100.611																			NA
Y305	24	1.13334	4.5861	3	2019-09-08 12:18:13	Plagioclase	48.1157	0.0495751	32.6287	0.034	0.919619	0	0.344324	16.8638	1.82156	0.056872	0	100.834																			NA
Y305	24	4.5861	4.57612	3	2019-09-08 12:20:01	Plagioclase	47.8753	0.0368272	32.103	0	0.99421	0.04	0.48527	16.3524	1.89381	0.0469194	0	99.8277																			NA
Y305	24	0.758357	4.30587	3	2019-09-08 12:54:25	Plagioclase	47.6583	0.0325779	32.0257	0	1.06369	0.044	0.521216	16.7051	1.84625	0.0341232	0	99.9309																			NA
Y305	24	1.28216	6.21514	4	2019-11-03 11:51:11	Plagioclase	47.0777	0.0483333	33.4373	0.057	0.847334	0	0.300204	16.5759	1.79773	0.0395122	0	100.181																			NA
Y305	24	1.65103	6.22464	4	2019-11-03 07:33:42	Plagioclase	47.0006	0.0466667	32.9378	0	0.960949	0	0.458407	16.8598	1.82769	0.0234146	0	100.115																			NA
Y305	24	1.54418	6.1346	4	2019-11-03 07:35:27	Plagioclase	47.2693	0.0583333	33.2642	0	0.829283	0.025	0.327842	16.507	1.80227	0.0190244	0	100.102																			NA
Y305	24	1.57519	6.12059	4	2019-11-03 07:37:15	Plagioclase	46.6701	0.04	33.3334	0	0.844148	0	0.296392	17.0836	1.85493	0.0292683	0	100.152																			NA
Y305	24	1.44526	5.58629	4	2019-11-03 08:29:26	Plagioclase	46.7056	0.04	33.0847	0.057	0.937588	0	0.360245	17.1546	1.80136	0.0307317	0	100.172																			NA
Y305	24	1.8041	5.57884	4	2019-11-03 08:31:16	Plagioclase	47.4305	0.0483333	33.6052	0.025	0.752832	0.018	0.263989	16.3621	1.80136	0.0160976	0	100.323																			NA
Y305	24	1.22763	5.12333	4	2019-11-03 14:13:07	Plagioclase	46.5494	0.09	32.9976	0.057	1.08624	0.035	0.633764	17.0156	1.61795	0.0512195	0	100.134																			NA
Y305	24	1.74797	5.14018	4	2019-11-03 14:04:17	Plagioclase	47.2896	0.0416667	33.4394	0.045	0.882374	0.012	0.274472	17.0077	1.92665	0.042439	0	100.961																			NA
Y305	24	1.85182	5.15921	4	2019-11-03 14:16:04	Plagioclase	46.0415	0.0566667	33.836	0.035	0.829283	0.005	0.426004	17.7142	1.42638	0.0526829	0	100.423																			NA
Y305	24	1.24449	5.08104	4	2019-11-03 14:09:48	Plagioclase	47.0249	0.0666667	33.2715	0.015	0.851581	0	0.262083	16.8558	1.80408	0.0453659	0	100.197																			NA
Y305	24	1.46179	6.41317	1	2018-10-10 15:22:41	Olivine	39.7517	0.007	0.078	0.079	12.9389	0.210095	47.0684	0.35364	0	0.007	0	100.494																			NA
Y305	24	1.55467	6.38769	1	2018-10-10 15:24:37	Olivine	39.9269	0	0.036	0.04	12.6221	0.22824	45.6811	0.351713	0.006	0.014	0	98.9061																			NA
Y305	24	1.06342	6.22699	1	2018-10-10 15:26:24	Olivine	39.8622	0.004	0.069	0.084	12.8487	0.244475	45.9846	0.289079	0.006	0.011	0	99.403																			NA
Y305	24	0.475041	6.08296	1	2018-10-10 15:29:56	Olivine	40.2983	0.03	0.037	0.032	12.7747	0.201501	45.9161	0.373876	0.007	0	0	99.6705																			NA
Y305	24	0.676172	4.3008	1	2018-10-10 15:49:40	Olivine	39.7089	0.031	0.044	0.02	14.1929	0.244475	44.7005	0.227409	0.01	0	0	99.1791																			NA
Y305	24	0.731074	4.22107	1	2018-10-10 15:51:26	Olivine	39.8074	0.002	0.061	0.049	13.4555	0.193861	45.5889	0.362313	0.003	0	0	99.523																			NA
Y305	24	0.329595	4.3268	1	2018-10-10 15:53:13	Olivine	39.7845	0.004	0.082	0.118	13.1002	0.252115	45.6395	0.355567	0.029	0.006	0	99.371																			NA
Y305	24	1.55407	4.65084	1	2018-10-10 15:55:01	Olivine	39.7686	0	0.086	0.084	14.0277	0.178581	45.0009	0.212955	0.025	0.003	0	99.3868																			NA
Y305	24	1.55187	4.67201	1	2018-10-10 15:56:48	Olivine	40.2794	0.032	0.042	0.025	13.3854	0.212005	45.6504	0.410493	0.004	0.012	0	100.053																			NA
Y305	24	1.48286	4.28998	1	2018-10-10 15:58:34	Olivine	40.0504	0.012	0.084	0	13.0551	0.142292	45.5403	0.345931	0.037	0	0	99.267																			NA
Y305	24	1.34859	4.33406	1	2018-10-10 16:00:23	Olivine	39.908	0	0.056	0.111	13.0782	0.24734	45.703	0.345931	0.003	0	0	99.4524																			NA
Y305	24	0.84614	2.53299	1	2018-10-10 16:20:14	Olivine	39.4948	0.034	0.063	0.025	13.9452	0.150887	45.0822	0.303533	0.016	0	0	99.1146																			NA
Y305	24	0.865208	2.39414	1	2018-10-10 16:22:00	Olivine	39.466	0.005	0.036	0.022	14.4896	0.215825	44.7659	0.332441	0.017	0	0	99.3497																			NA
Y305	24	1.7385	1.1206	1	2018-10-10 16:23:47	Olivine	39.9528	0.007	0.055	0.096	14.1938	0.186221	44.6509	0.324732	0	0	0	99.4665																			NA
Y305	24	1.75987	0.850507	1	2018-10-10 16:25:34	Olivine	40.2863	0.037	0.053	0.093	14.2063	0.231105	44.755	0.28137	0	0	0	99.9431																			NA
Y305	24	1.49635	0.115799	1	2018-10-10 16:27:23	Olivine	40.0763	0.013	0.022	0.071	14.6201	0.205321	44.163	0.301606	0.026	0	0	99.4984																			NA
Y305	24	0.422854	4.20293	2	2018-10-11 19:44:15	Olivine	40.0116	0.019	0.024	0.002	13.1556	0.31124	45.6463	0.392184	0.01	0.01	0	99.5818																			NA
Y305	24	0.431166	4.2133	2	2018-10-11 19:46:01	Olivine	40.2405	0.01	0.019	0.022	13.1989	0.236033	45.4458	0.359422	0	0	0	99.5317																			NA
Y305	24	0.167357	4.27441	2	2018-10-11 19:49:37	Olivine	39.9836	0.024	0.08	0.034	13.196	0.197851	45.5386	0.48469	0	0.002	0	99.5408																			NA
Y305	24	0.200041	4.29935	2	2018-10-11 19:56:42	Olivine	40.1355	0.01	0.058	0	13.1035	0.145785	45.4063	0.408565	0.04	0	0	99.3077																			NA
Y305	24	1.61961	4.86428	2	2018-10-11 19:58:31	Olivine	40.4435	0.02	0.079	0.061	13.4148	0.247603	45.7697	0.314133	0.013	0	0	100.363																			NA
Y305	24	1.62885	4.8158	2	2018-10-11 20:00:17	Olivine	39.8966	0.009	0.017	0.015	14.4789	0.259174	44.5462	0.208137	0.026	0	0	99.456																			NA
Y305	24	1.63809	4.76732	2	2018-10-11 20:02:04	Olivine	39.9746	0.016	0.062	0.09	14.4972	0.245289	44.3892	0.253426	0.009	0	0	99.5367																			NA
Y305	24	1.64734	4.71884	2	2018-10-11 20:03:49	Olivine	40.3695	0.018	0.045	0.002	14.5464	0.209421	44.7071	0.279443	0.033	0.016	0	100.226																			NA
Y305	24	1.65658	4.67036	2	2018-10-11 20:05:38	Olivine	40.6914	0	0.07	0.062	13.1797	0.284628	44.953	0.322805	0	0	0	99.5636																			NA
Y305	24	1.38103	4.38545	2	2018-10-11 20:07:26	Olivine	40.4125	0.007	0.053	0.059	13.0235	0.234876	45.2019	0.359422	0	0.008	0	99.3592																			NA
Y305	24	0.973582	5.13545	3	2019-09-08 11:49:55	Olivine	39.4504	0.01	0.058	0	12.6918	0.252678	45.8593	0.301228	0.049	0.008	0	98.6804																			NA
Y305	24	0.926541	5.13662	3	2019-09-08 11:51:48	Olivine	40.1225	0	0.059	0.032	12.5794	0.252678	46.3704	0.375844	0.029	0.007	0	99.8279																			NA
Y305	24	0.985142	5.03344	3	2019-09-08 11:53:36	Olivine	39.7344	0	0.096	0.088	12.5958	0.244461	46.227	0.396111	0	0.005	0	99.3867																			NA
Y305	24	0.893046	4.35457	3	2019-09-08 12:21:51	Olivine	39.9375	0	0.029	0.032	12.88	0.198239	45.7695	0.337155	0.027	0.011	0	99.2214																			NA
Y305	24	0.594581	4.30483	3	2019-09-08 12:48:25	Olivine	39.789	0.012	0.074	0.033	12.8973	0.194131	45.9311	0.391505	0	0.015	0	99.3369																			NA
Y305	24	0.612559	3.08481	3	2019-09-08 13:19:34	Olivine	39.5474	0.046	0.077	0.021	14.065	0.225972	45.3897	0.319652	0.033	0.013	0	99.7377																			NA
Y305	24	0.582634	2.66206	3	2019-09-08 13:31:37	Olivine	39.411	0.009	0.07	0.025	13.8316	0.244461	45.2755	0.329785	0.012	0	0	99.2084																			NA
Y305	24	0.589743	2.66227	3	2019-09-08 13:33:23	Olivine	39.7455	0.037	0.045	0.014	14.0246	0.316361	44.9119	0.303992	0	0.002	0	99.4004																			NA
Y305	24	0.596852	2.66248	3	2019-09-08 13:35:17	Olivine	39.5929	0.014	0.059	0.072	14.0746	0.203375	45.4139	0.309519	0.022	0.002	0	99.7633																			NA
Y305	24	0.603961	2.66269	3	2019-09-08 13:37:02	Olivine	39.603	0	0.07	0.071	14.4644	0.278357	45.2311	0.277277	0	0	0	99.9952																			NA
Y305	24	0.61107	2.6629	3	2019-09-08 13:39:00	Olivine	39.5242	0.013	0.052	0.065	14.5816	0.196185	45.5786	0.34913	0.038	0.005	0	100.403																			NA
Y305	24	0.61818	2.66311	3	2019-09-08 13:40:49	Olivine	39.507	0.01	0.068	0.088	14.4087	0.221864	44.9655	0.277277	0	0.019	0	99.5653																			NA
Y305	24	0.625289	2.66332	3	2019-09-08 13:42:35	Olivine	39.4696	0.042	0.062	0.03	14.1927	0.234189	45.0574	0.267144	0	0	0	99.355																			NA
Y305	24	0.639507	2.66375	3	2019-09-08 13:46:08	Olivine	39.4312	0.03	0.041	0.051	14.1523	0.237271	45.6695	0.329785	0.003	0	0	99.945																			NA
Y305	24	0.646616	2.66396	3	2019-09-08 13:47:53	Olivine	39.7405	0.02	0.055	0.12	13.9488	0.277329	45.622	0.369396	0.038	0.008	0	100.199																			NA
Y305	24	0.706147	2.47955	3	2019-09-08 13:49:40	Olivine	39.5626	0.016	0.007	0.049	13.773	0.265004	45.7493	0.418219	0.017	0.005	0	99.8621																			NA
Y305	24	0.70877	2.48559	3	2019-09-08 13:51:28	Olivine	39.7354	0.032	0.041	0	13.6895	0.254732	45.4745	0.304913	0.007	0	0	99.5391																			NA
Y305	24	0.711393	2.49164	3	2019-09-08 13:53:14	Olivine	39.8436	0.034	0.042	0.018	13.9545	0.259868	45.3341	0.313204	0.026	0.007	0	99.8323																			NA
Y305	24	0.714016	2.49769	3	2019-09-08 13:54:59	Olivine	39.7384	0.027	0.063	0.032	14.4183	0.305062	44.9645	0.307677	0.04	0	0	99.896																			NA
Y305	24	0.716639	2.50373	3	2019-09-08 13:56:47	Olivine	39.8142	0.031	0.062	0.081	14.5048	0.216728	45.3069	0.286489	0.017	0	0	100.32																			NA
Y305	24	0.719261	2.50978	3	2019-09-08 13:58:34	Olivine	39.8082	0.028	0.065	0.002	14.5624	0.265004	45.324	0.309519	0	0	0	100.364																			NA
Y305	24	0.721884	2.51582	3	2019-09-08 14:00:22	Olivine	39.8577	0.011	0.074	0.046	14.4548	0.237271	45.1745	0.281883	0.05	0	0	100.187																			NA
Y305	24	0.724507	2.52187	3	2019-09-08 14:02:10	Olivine	39.5939	0.025	0.074	0.042	14.2148	0.223918	45.3644	0.27175	0	0.005	0	99.8148																			NA
Y305	24	0.72713	2.52791	3	2019-09-08 14:03:56	Olivine	39.8537	0.028	0.056	0.009	14.2378	0.205429	45.4675	0.350051	0	0.004	0	100.211																			NA
Y305	24	0.729753	2.53396	3	2019-09-08 14:05:43	Olivine	39.4938	0.049	0.08	0.051	13.7586	0.244461	45.3715	0.307677	0.009	0.012	0	99.3771																			NA
Y305	24	0.734925	2.64807	3	2019-09-08 14:07:40	Olivine	39.5838	0.017	0.046	0.072	13.9641	0.241379	45.3543	0.301228	0.007	0	0	99.5869																			NA
Y305	24	0.791686	2.44853	3	2019-09-08 14:09:36	Olivine	39.9851	0.012	0.071	0.021	13.968	0.156126	45.6331	0.374002	0	0.015	0	100.235																			NA
Y305	24	0.791142	2.44228	3	2019-09-08 14:11:26	Olivine	39.5585	0	0.054	0.06	14.0083	0.286574	45.426	0.301228	0.005	0.003	0	99.7027																			NA
[truncated: 384 more rows]

## Sheet: Typical standard analyses
NMNH-111240/52 VG-2 basaltic glass	SiO2	TiO2	Al2O3	Cr2O3	FeO	MnO	MgO	CaO	Na2O	K2O	P2O5	Total
[truncated: 20 more rows]

## Sheet: Experimental conditions
	Y300 Haleyjabunga synthesis	Y300 Stapafell synthesis	Y308 Haleyjabunga end	Y308 Stapafell end	Y307 Haleyjabunga end	Y307 Stapafell end
[truncated: 7 more rows]

[truncated: 1 more sheets: Estimated binary diffusion coef]
